# Supplementary material for: The neurophysiology of healthy and pathological aging: a comprehensive systematic review
Source: Brain Struct Funct. 2025 Sep 24;230(8):146. doi: 10.1007/s00429-025-03012-5 (PMC12460461; doi:10.1007/s00429-025-03012-5)
Supplement: Supplementary file 1 — Supplementary file1 (XLSX 514 KB) [file 429_2025_3012_MOESM1_ESM.xlsx]

## Sheet: SystematicReview
#	First author	Last author	Title	Year	Journal of publication	Digital Object Identifier (DOI) or PubMed identifier (PMID)	Affiliation	Country	Funding source	Design	Duration	Neurophysiology technique	Additional measure(s)	Paradigm I	Paradigm II	Population	N	F	Age	Analysis	Features	Machine learning	Source reconstruction	Key results	Abbreviations	Notes
1	Abásolo	Espino	A study on the possible usefulness of detrended fluctuation analysis of the electroencephalogram background activity in Alzheimer’s disease	2008	IEEE Transactions on Biomedical Engineering	10.1109/TBME.2008.923145	University of Valladolid	Spain	N/A	Cross-sectional		EEG	N/A	RS	EC	ADD	11	6	72.5 ± 8.3	Spectral	Power spectral density	No	No	The use of both detrended fluctuation analysis and spectral analysis improves diagnostic accuracy of each individual technique
																HC	11	4	72.8 ± 6.1	Complexity	Detrended fluctuation analysis			There are no differences between groups in scaling region alpha1
																								HC exhibit lower alpha2 values than ADD patients at electrodes T5, T6, and O1
2	Abásolo	Poza	Entropy analysis of the EEG background activity in Alzheimer’s disease patients	2006	Physiological Measurement	10.1016/j.clinph.2005.04.001	University of Valladolid	Spain	Regional Government of Castile and León (Junta de Castilla y León), Spain	Cross-sectional		EEG	N/A	RS	EC	ADD	11	6	72.5 ± 8.3	Complexity	Spectral entropy	No	No	ADD patients exhibit lower approximate entropy values than HC at electrodes P3 and P4
																HC	11	4	72.8 ± 6.1	Complexity	Sample entropy			ADD patients display decreased irregularity in parietal regions
3	Abásolo	de la Rosa	Analysis of regularity in the EEG background activity of Alzheimer’s disease patients with Approximate Entropy	2005	Clinical Neurophysiology	10.1016/j.clinph.2005.04.001	University of Valladolid	Spain	Regional Government of Castile and León (Junta de Castilla y León), Spain	Cross-sectional		EEG	N/A	RS	EC	ADD	10	6	74.8 ± 3.9	Complexity	Approximate entropy	No	No	At electrodes P3 and P4, approximate entropy is lower in ADD patients than in HC
																HC	8	2	74.9 ± 5.9	Spectral	Power spectral density			A sensitivity of 70% and a specificity of 100% is acquired at P3, whereas a sensitivity of 80% and a specificity of 75% is obtained at P4
4	Abatzoglou	Koukorakis	Multi-channel magnetoencephalogram on Alzheimer disease patients	2009	Journal of Integrative Neuroscience	10.1142/s0219635209002034	Democritus University of Thrace, Alexandropoulis	Greece	N/A	Cross-sectional		MEG	N/A	RS	EC	ADD	8	8	68.4 ± 8.3	Spectral	Power spectral density	No	No	MEG signals are characterized by low frequencies (2 - 7 Hz) in ADD patients, but not in HC
																HC	9	9	65.3 ± 9.2
5	Abatzoglou	Koukorakis	Nonlinear analysis of brain magnetoencephalographic activity in Alzheimer disease patients	2007	Acta Neurologica Belgica	17710838	Democritus University of Thrace, Alexandropoulis	Greece	N/A	Cross-sectional		MEG	N/A	RS	EC	ADD	9	6	65.2 ± 6.3	Complexity	Phase space and strange attractors	No	No	ADD patients display lower complexity than HC
																HC	5	N/A	N/A
6	Abazid	Kinugawa	Weighted brain network analysis on different stages of clinical cognitive decline	2022	Bioengineering	10.3390/bioengineering9020062	Polytechnic Institute of Paris	France	N/A	Cross-sectional		EEG	N/A	RS	EC	SCI	22	18	68.9 ± 10.3	Complexity	Epoch-based entropy	Yes	No	Compared to MCI and ADD patients, SCI patients display a decrease of clustering coefficient, an increase of path length and a reduction of brain activity quantified by epoch-based entropy in the delta band
																MCI	52	32	75.2 ± 10.8	Functional connectivity	Phase lag index; Magnitude squared coherence			Compared to MCI and ADD patients, SCI patients display an increase of clustering coefficient, a decrease of path length and an increase of brain activity quantified by epoch-based entropy in the alpha band
																ADD	28	19	80.8 ± 10.5	Functional connectivity	Graph theory metrics
7	Abazid	Kinugawa	A comparative study of functional connectivity measures for brain network analysis in the context of AD detection with EEG	2021	Entropy	10.3390/e23111553	Polytechnic Institute of Paris	France	N/A	Cross-sectional		EEG	N/A	RS	EC	SCI	22	18	68.9 ± 10.3	Complexity	Epoch-based entropy	Yes	No	Epoch-based entropy allows for a better differentiation between SCI, MCI and ADD stages, compared to phase lag index, coherence and mutual information
																MCI	28	19	75.46 ± 9.15	Functional connectivity	Phase lag index; Coherence; Mutual information
																ADD	28	19	80.8 ± 10.5	Functional connectivity	Graph theory metrics
8	Abe	Yamaguchi	Altered feedback-related negativity in mild cognitive impairment	2023	Brain Sciences	10.3390/brainsci13020203	Shimane University	Japan	Eisai Co., Ltd	Cross-sectional		EEG	Neuropsychological	Task	Visual gambling task	MCI	13	7	76.2 ± 2.4	Event-related	ERPs	No	No	Feedback-related negativity amplitude is larger for MCI patients than for HC, but there are no group differences in latency
																HC	13	7	74.1 ± 3.4					Feedback-related negativity amplitude is positively correlated with MMSE score
9	Adler	Jajcevic	EEG coherence in Alzheimer’s dementia	2003	Journal of Neural Transmission	10.1007/s00702-003-0024-8	Central Institute of Mental Health, Mannheim	Germany	N/A	Cross-sectional		EEG	N/A	RS	EC	ADD	31	24	74.8 (mean)	Functional connectivity	Coherence	No	No	Left temporal alpha coherence and interhemispheric theta coherence are diminished in ADD patients, whereas global theta power is increased
																HC	17	24	72.5 (mean)					Left temporal alpha coherence and global theta power can discriminate ADD patients from HC with high sensitivity and specificity
10	Afshari	Jalili	Directed functional networks in Alzheimer’s disease: disruption of global and local connectivity measures	2017	IEEE Journal of Biomedical and Health Informatics	10.1109/JBHI.2016.2578954	Sharif University of Technology, Tehran	Iran	Australian Research Council (ARC)	Cross-sectional		EEG	N/A	RS	EC	ADD	25	9	N/A	Functional connectivity	Directed transfer function	No	No	Functional networks of AD brains show reduced global connectivity and higher local connectivity in alpha and beta bands than controls
																HC	26	11	N/A	Functional connectivity	Graph theory metrics			AD networks are less resilient than control networks in alpha and beta bands. There are no significant differences between the two groups in other bands
11	Aggarwal	Ray	Slope of the power spectral density flattens at low frequencies (<150 Hz) with healthy aging but also steepens at higher frequency (>200 Hz) in human electroencephalogram	2023	Cerebral Cortex	10.1093/texcom/tgad011	Indian Institute of Science, Bengaluru	India	Tata Trusts Grant	Cross-sectional		EEG	N/A	RS	EO	ADD	6	N/A	50 - 88 (range)	Spectral	Power spectral density	No	No	Power spectral density slope reduces up to approx. 150 Hz in HC, but it increases with age at higher frequencies (>200 Hz)
									Wellcome Trust, UK					Task	Visual fixation task	MCI	15	N/A	50 - 88 (range)					Power spectral density slopes are not significantlyb different in MCI and AD patients compared with HC
																HC	236	N/A	50 - 88 (range)
12	Aghajani	Vahdat	Diagnosis of early Alzheimer’s disease based on EEG source localization and a standardized realistic head model	2013	IEEE Journal of Biomedical and Health Informatics	10.1109/JBHI.2013.2253326	Sharif University of Technology, Tehran	Iran	N/A	Cross-sectional		EEG	N/A	RS	EC	ADD	17	6	N/A	Spectral	Power spectral density	No	Yes	Activity increases in the theta band and decreases in the alpha band in the left hemisphere of ADD patients
																HC	17	11	N/A					All frequency bands (alpha, beta, delta and theta) show decreased activity in the right hemisphere of ADD patients
																								ADD and HC can be discriminated with high accuracy, specificity and sensitivity using a support vector machine
13	Ahmadlou	Adeli	Complexity of functional connectivity networks in mild cognitive impairment subjects during a working memory task	2014	Clinical Neurophysiology	10.1016/j.clinph.2013.08.033	Netherlands Institute for Neuroscience, Amsterdam	The Netherlands	N/A	Cross-sectional		MEG	N/A	Task	Visual modified Sternberg letter-probe task	MCI	18	N/A	N/A	Functional connectivity	Cross-correlation	No	No	Efficiency Complexity is a better measurement than Graph Index Complexity for showing global differences between normal and MCI brains
																HC	19	N/A	N/A	Functional connectivity	Graph theory metrics			Compared with HC, functional networks are reduced at alpha and theta bands in MCI patients
																								Theta band reduction in MCI patients is more pronounced in the whole brain and the intra left hemisphere
14	Ahmadlou	Dauwels	Fractality and a wavelet-chaos-methodology for EEG-based diagnosis of Alzheimer disease	2011	Alzheimer Disease & Associated Disorders	10.1097/WAD.0b013e3181ed1160	Amirkabir University of Technology, Tehran	Iran	N/A	Cross-sectional		EEG	N/A	RS	EO/EC	ADD	20	N/A	74 (mean)	Complexity	Katz’s fractal dimension	No	No	Katz’s fractal dimension of all loci in the beta band achieves the best discrimination result
														RS		HC	7	N/A	71 (mean)	Complexity	Higuchi’s fractal dimension			An accuracy of 99.3% is obtained for the diagnosis of the ADD based on the global Katz's fractal dimension in the beta band
15	Ahmadlou	Adeli	New diagnostic EEG markers of the Alzheimer’s disease using visibility graph	2010	Journal of Neural Transmission	10.1007/s00702-010-0450-3	Amirkabir University of Technology, Tehran	Iran	N/A	Cross-sectional		EEG	N/A	RS	EC	ADD	20	N/A	53 - 85 (range)	Functional connectivity	Adjacency matrix	Yes	No	A two-stage classifier (Principal Component Analysis - Radial Basis Functional Neural Network) can distinguish ADD and controls with 97.7% accuracy
																HC	7	N/A	61 - 83 (range)	Functional connectivity	Graph theory metrics
16	Al-Jumeily	Hussain	A novel method of early diagnosis of Alzheimer’s disease based on EEG signals	2015	The Scientific World Journal	10.1155/2015/931387	Liverpool John Moores University	UK	N/A	Cross-sectional		EEG	N/A	RS	EC	MCI	32	12	N/A	Functional connectivity	Phase synchrony	No	No	Applying principal component analysis to eliminate redundant information yields significantly better results on measures of synchrony
																HC	32	17	N/A	Functional connectivity	Magnitude squared coherence			Alpha and theta bands contribute to identification of synchronization changes in right and left temporo-occipital regions in mild ADD patients and controls
																				Functional connectivity	Cross-correlation
17	Al-Qazzaz	Escudero	Discrimination of stroke-related mild cognitive impairment and vascular dementia using EEG signal analysis	2018	Medical & Biological Engineering & Computing	10.1007/s11517-017-1734-7	Universiti Kebangsaan Malaysia, Bangi	Malaysia	N/A	Cross-sectional		EEG	N/A	RS	EC	VD	5	2	64.6 ± 4.8	Complexity	Permutation entropy	Yes	No	VD and stroke-related MCI patients display lower degrees of EEG-based complexity and irregularity, respectively, as measured with permutation entropy and fractal dimension	FNPAQR = fuzzy neighborhood preserving analysis with QRdecomposition
																MCI	15	10	60.26 ± 7.77	Complexity	Higuchi's fractal dimension			Combining the independent component analysis - wavelet transform denoising technique, FNPAQR dimensionality reduction technique, and support vector machine provides the highest accuracy for classifying VD and stroke-related MCI patients
																HC	15	8	60.06 ± 5.21
18	Alessandrini	Turchetti	EEG-based Alzheimer’s disease recognition using robust-PCA and LSTM recurrent neural network	2022	Sensors	10.3390/s22103696	Marche Polytechnic University, Ancona	Italy	N/A	Cross-sectional		EEG	N/A	RS	N/A	ADD	20	N/A	N/A	Other	Robust principal component analysis	Yes	No	A recurrent neural network based on prinicipal component analysis can classify AD patients and HC with 97% of accuracy
																HC	15	N/A	N/A					Using corrupted input data and applying robust principal component analysis to them, a good accuracy can be maintained, and a consistent improvement of approx. 5% with respect to baseline principal component analysis can be achieved
19	Alexander	Gordon	The contribution of apolipoprotein E alleles on cognitive performance and dynamic neural activity over six decades	2007	Biological Psychology	10.1016/j.biopsycho.2007.03.001	University of Technology, Sydney	Australia	Australian Research Council (ARC)	Cross-sectional		EEG	Neuropsychological	Task	Visual working memory task	Youngest HC	141	N/A	11.7 ± 2.7	Event-related	EROs	No	No	Global measures of EEG activity can distinguish ε3 and ε4 carriers aged 6 - 15 years old in the theta band during a working memory task
									National Health and Medical Research Council (NHMRC), Australia				APOE genotype			Young HC	117	N/A	22.9 ± 4.5					ε4 carriers outperform ε3 carriers in measures of phonetic and semantic fluency
									European Molecular Biology Organisation							Middle-aged HC	101	N/A	40.5 ± 6.1
																Older HC	56	N/A	56.7 ± 3.9
20	Alexander	Gordon	EEG markers for cognitive decline in elderly subjects with subjective memory complaints	2006	Journal of Integrative Neuroscience	10.1142/S0219635206001021	University of Technology, Sydney	Australia	N/A	Cross-sectional		EEG	Neuropsychological	RS	EO/EC	SMC	100	N/A	64.9 ± 8.7	Functional connectivity	Global phase synchrony	No	No	SMC individuals display elevated alpha power and an increased number of spatio-temporal wave events, compared to HC
																HC	79	N/A	63.1 ± 7.9	Spectral	Power spectral density			Higher alpha power and changes in wave activity are correlated with a decline in verbal memory, executive maze and working memory performance
																				Spectral	Individual alpha frequency peak			Higher alpha power correlates with improved performance in reverse digit span
21	Allen	Larson	Age-related differences in food-specific inhibitory control: Electrophysiological and behavioral evidence in healthy aging	2023	Appetite	10.1016/j.appet.2023.106478	Brigham Young University, Provo	USA	Brigham Young University (BYU)	Cross-sectional		EEG	N/A	Task	Visual go/no-go task	Younger HC	114	82	20.8 ± 3.5	Event-related	ERPs	No	No	Older HC display slower reaction times than younger HC in both food tasks, but there are no significant differences in accuary between the two groups
																Older HC	59	31	64.0 ± 7.5					Younger HC exhibit larger no-go ERP amplitudes than older HC and this effect is not food-specific
																								Younger HC show greater P3 amplitude for high-calorie no-go than low-calorie no-go stimuli than older HC
22	Alonso	Hornero	MEG connectivity analysis in patients with Alzheimer’s disease using cross mutual information and spectral coherence	2011	Annals of Biomedical Engineering	10.1007/s10439-010-0155-7	Polytechnic University of Catalonia, Barcelona	Spain	Ministry of Science and Innovation, Spain	Cross-sectional		MEG	N/A	RS	EC	ADD	17	11	74.6 ± 6.6	Functional connectivity	Magnitude squared coherence	No	No	Results from magnitude squared coherence show an increase and a decrease in linear connectivity in ADD patients for slow and fast rhythms, respectively
									European Social Fund (ESF), European Union							HC	17	11	71.2 ± 7.3	Functional connectivity	Cross mutual information			The cross mutual information function can differentiate ADD patients from controls with a higher accuracy than magnitude squared coherence
23	AlSharabi	Alturki	EEG-based clinical decision support system for Alzheimer’s disorders diagnosis using EMD and deep learning techniques	2023	Frontiers in Human Neuroscience	10.3389/fnhum.2023.1190203	King Saud University, Riyadh	Saudi Arabia	Researchers Supporting Project, King Saud University, Saudi Arabia	Cross-sectional		EEG	N/A	RS	EC	Mild ADD	31	19	75.23 ± 5.55	Complexity	Approximate entropy; Zero-crossing rate	Yes	No	The integration of an elliptical filter for preprocessing, Empirical Mode Decomposition with logarithmic band power or zero-crossing rate for feature extrantion, and convolutional neural networks for classification provides the most reliable and precise diagnosis of ADD
																Moderate ADD	20	13	73.77 ± 10.16	Spectral	Power spectral density
																HC	35	19	66.89 ± 8.18
24	Alú	Vecchio	Entropy modulation of electroencephalographic signals in physiological aging	2021	Mechanisms of Ageing and Development	10.1016/j.mad.2021.111472	IRCCS San Raffaele Pisana, Rome	Italy	Ministry of Health for Institutional Research (Ricerca corrente), Italy	Cross-sectional		EEG	N/A	RS	EC	Younger HC	36	18	24.7 ± 0.5	Complexity	Approximate entropy	No	No	Older HC exhibit greater approximate entropy values in central, parietal and occipital regions than younger HC
																Older HC	32	16	70.1 ± 0.9
25	Amezquita-Sanchez	Adeli	A new dispersion entropy and fuzzy logic system methodology for automated classification of dementia stages using electroencephalograms	2021	Clinical Neurology and Neurosurgery	10.1016/j.clineuro.2020.106446	Autonomous University of Querétaro, Santiago de Querétaro	Mexico	Ministry of Health for Institutional Research (Ricerca corrente), Italy	Cross-sectional		EEG	N/A	RS	EC	aMCI	45	20	72.55 ± 9.3	Spectral	Wavelet transform (time-frequency analysis)	Yes	No	The integration of discrete wavelet transform, dispersion entropy index, and a Fuzzy logic-based classifier can differentiate MCI and ADD patients from HC
																ADD	45	22	76.13 ± 13.16	Complexity	Dispersion entropy
																HC	45	18	72.82 ± 10.12
26	Amezquita-Sanchez	Adeli	A novel methodology for automated differential diagnosis of mild cognitive impairment and the Alzheimer’s disease using EEG signals	2019	Journal of Neuroscience Methods	10.1016/j.jneumeth.2019.04.013	Autonomous University of Querétaro, Santiago de Querétaro	Mexico	Ministry of Health for Institutional Research (Ricerca corrente), Italy	Cross-sectional		EEG	N/A	RS	EC	aMCI	37	N/A	N/A	Spectral	MUSIC-EWT	Yes	No	Multiple signal classification and empirical wavelet transform combined with fractality dimension measures can be used to distinguish MCI and ADD patients with high accuracy	MUSIC-EWT = multiple signal classification and empirical wavelet transform
																ADD	37	N/A	N/A	Complexity	Box dimension; Higuchi's fractal dimension; Katz's fractal dimension
27	Amezquita-Sanchez	Adeli	A new methodology for automated diagnosis of mild cognitive impairment (MCI) using magnetoencephalography (MEG)	2016	Behavioural Brain Research	10.1016/j.bbr.2016.02.035	Autonomous University of Querétaro, Santiago de Querétaro	Mexico	N/A	Cross-sectional		MEG	N/A	Task	Visual modified Sternberg letter-probe task	MCI	18	11	74.8 ± 3	Complexity	Permutation entropy	Yes	No	Complete ensemble empirical mode decomposition integrated with permutation entropy can distinguish between MCI and normal individuals with high accuracy
																HC	13	12	71.6 ± 8
28	Amini	Ouchani	Diagnosis of Alzheimer’s disease by time-dependent power spectrum descriptors and convolutional neural network using EEG signal	2021	Computational and Mathematical Methods in Medicine	10.1155/2021/5511922	Shahid Beheshti University, Tehran	Iran	N/A	Cross-sectional		EEG	N/A	RS	EC	MCI	64		N/A	Spectral	Wavelet transform (time-frequency analysis)	Yes	No	The convolutional neural network approach outperforms other classification methods for distinguishing ADD, MCI and healthy controls
																ADD	64		N/A
																HC	64		N/A
29	Andersson	Londos	Electroencephalogram variability in dementia with lewy bodies, Alzheimer’s disease and controls	2008	Dementia and Geriatric Cognitive Disorders	10.1159/000160962	Lund University	Sweden	N/A	Cross-sectional		EEG	N/A	RS	EC	DLB	20	10	77 (mean)	Spectral	In ADD patients, pair-wise coherence between different brain areas increased in the eyes-closed condition and decreased after subtracting out the eyes-open condition	No	No	DLB patients display greater variability in parietal electrodes in the delta band power over 2-second intervals
																ADD	64	43	75 (mean)	Functional connectivity	Coherence			Respect of other groups, DLB patients exhibit higher degree of overall coherence in the delta band and a lower degree of overall coherence in the alpha band
																HC	54	34	72 (mean)					DLB patients show an increase in delta and theta activity and a decrease in alpha and beta activity compared to ADD patients and controls
30	Ando	Takahashi	Alteration of neural network activity with aging focusing on temporal complexity and functional connectivity within electroencephalography	2022	Frontiers in Aging Neuroscience	10.3389/fnagi.2022.793298	Chiba Institute of Technology, Narashino	Japan	Japan Society for the Promotion of Science (JSPS), Aid for Scientific Research Program (KAKENHI)	Cross-sectional		EEG	N/A	RS	EC	Younger HC	32	17	23.9 ± 4.7	Complexity	Multi-fractal analysis; Multiscale entropy	No	No	In the multi-fractal analysis, both c1 (index of smoothness of the EEG signal) and c2 (index of a multi-fractal nature) decrease with aging. Compared to all other measures (c2, temporal-scale entropy, and node strength of the Phase Lag Index), c1 shows the highest classification accuracy
									Okawa Foundation for Information and Telecommunications							Older HC	18	11	57.5 ± 4.7	Functional connectivity	Phase lag index			In the multi-scale entropy analysis, there is a statistically significant region-specific increase in the small-temporal-scale sample entropy of aging
																								In the Phase Lag Index analysis, functional connectivity increases in the delta and gamma bands with aging
31	Anghinah	Nitrini	Alzheimer’s disease qEEG: spectral analysis versus coherence. Which is the best measurement?	2011	Arquivos de Neuropsiquiatria	10.1590/S0004-282X2011000700004	University of São Paulo	Brazil	São Paulo Research Foundation (Fundação de Amparo à Pesquisa do Estado de São Paulo, FAPESP), Brazil	Cross-sectional		EEG	N/A	RS	EC	ADD	40	N/A	60 - 80 (range)	Spectral	Power spectral density	No	No	Frontal delta sub-band and occipital alpha 2 and beta 1 inter-hemispheric coherence are reduced in ADD patients
																HC	40	N/A	60 - 80 (range)	Functional connectivity	Coherence			Alpha band spectral analysis is more sensitive than coherence to distinguish between ADD patients and healthy controls
32	Aoki	Ikeda	EEG resting‐state networks in Alzheimer’s disease associated with clinical symptoms	2023	Scientific Reports	10.1038/s41598-023-30075-3	Osaka University	Japan	Japan Society for the Promotion of Science (JSPS)	Cross-sectional		EEG	Neuropsychological	RS	EC	ADD	90	N/A	N/A	Spectral	Power spectral density	No	Yes	ADD and ADMCI patients display decreased activities in the memory network and occipital alpha activity compared to HC
																ADMCI	11	N/A	N/A					Decreased memory network activity is correlated with worse total cognitive scores for both MMSE and Alzheimer’s Disease‐Assessment‐Scale‐cognitive‐component‐Japanese version (ADAS‐J cog)
																HC	147	58	49.7 ± 19.6
33	Aoki	Ikeda	Cortical electrical activity changes in healthy aging using EEG-eLORETA analysis	2022	NeuroImage: Reports	10.1016/j.ynirp.2022.100143	Osaka University	Japan	Japan Agency for Medical Research and Development (AMED)	Cross-sectional		EEG	N/A	RS	EC	HC	147	58	55 (median)	Spectral	Power spectral density	No	Yes	Delta and theta cortical electrical activities decrease at the occipital area with age
									Japan Society for the Promotion of Science (JSPS)															Alpha cortical electrical activity decreases at the occipitoparietotemporal areas with age
									Japan Science and Technology Agency (JST)															Beta cortical electrical activity increases at the insula, sensorimotor area, supplementary motor area, premotor area, and right temporal areas with age. Gamma cortical electrical activity increases at the frontoparietal and left temporal areas with age
34	Aoki	Ikeda	EEG resting-state networks in dementia with Lewy Bodies associated with clinical symptoms	2019	Neuropsychobiology	10.1159/000495620	Osaka University	Japan	Japan Society for the Promotion of Science (JSPS)	Cross-sectional		EEG	N/A	RS	EC	DLB	41	19	78.2 ± 6.7	Spectral	Power spectral density	No	No	Compared to controls, DLB patients display decreased activities in occipital visual and sensorimotor networks
																HC	80	23	44.2 ± 20.0					Decreased occipital alpha activity is correlated with reduced attention/concentration, visuospatial discrimination, and global cognition in DLB patients
																								In DLB patients, decreased sensorimotor network activity is correlated with better semantic memory
35	Arakaki	Harrington	Alpha desynchronization during Stroop test unmasks cognitively healthy individuals with abnormal CSF Amyloid/Tau	2022	Neurobiology of Aging	10.1016/j.neurobiolaging.2021.11.009	Huntington Medical Research Institutes, Pasadena	USA	National Institute on Aging (NIA), USA	Cross-sectional		EEG	CSF biomarkers	Task	Visual Stroop interference task	CH-NAT	20	15	75.1 ± 7.5	Event-related	ERD	No	No	CH-PATs have more negative occipital alpha ERD, and higher frontal and occipital alpha spectral entropy during low load congruent trials	CH-NAT = cognitively healthy with normal amyloid/tau ratio
																CH-PAT	21	16	76.2 ± 8.4	Complexity	Spectral entropy			CH-PATs display fewer frontal SE changes with higher load, incongruent Stroop testing	CH-PAT = cognitively healthy with pathological amyloid/tau ratio
																								Correlations of alpha ERD with estimated cognitive reserve are significant in CH-PATs but not in CH-NATs
36	Arakaki	Harrington	Alpha desynchronization during simple working memory unmasks pathological aging in cognitively healthy individuals	2019	PLOS ONE	10.1371/journal.pone.0208517	Huntington Medical Research Institutes, Pasadena	USA	L.K. Whittier Foundation	Cross-sectional		EEG	N/A	Task	Visual n-back task	CH-NAT	10	7	77.8 ± 8.2	Event-related	ERD	No	No	There are no differences in behavioral performance between the two groups	CH-NAT = cognitively healthy with normal amyloid/tau ratio
									National Institute on Aging (NIA), USA							CH-PAT	10	8	80.4 ± 7.2	Complexity	Spectral entropy			Alpha event-related desynchronization is reduced in all regions in CH-PATs, but only in the parietal region in CH-NATs	CH-PAT = cognitively healthy with pathological amyloid/tau ratio
									Huntington Medical Research Institute , USA															Alpha spectral entropy increases in frontal and left lateral regions in CH-PATs, and was higher in frontal regions in CH-NATs
37	Araújo	Rodrigues	Smart-data-driven system for Alzheimer disease detection through electroencephalographic signals	2022	Bioengineering	10.3390/bioengineering9040141	Catholic University of Portugal, Porto	Portugal	Foundation for Science and Technology (Fundação para a Ciência e a Tecnologia, FCT), Portugal	Cross-sectional		EEG	N/A	RS	EC	Mild and moderate ADD	11	N/A	79 (mean)	Spectral	Power spectral density	Yes	No	Classic machine learning algorithms show a higher disriminant power to identify AD patients than deep learning, except in the binary comparisons HC vs MCI and MCI vs advanced AD where classic machine learning and deep learning exhibit the same accuracy
																Advanced ADD	8	N/A	79 (mean)	Complexity	Shannon entropy; Logarithmic entropy; Norm entropy; Approximate entropy; Sample entropy; Permutation entropy
																MCI	8	N/A	80 (mean)
																HC	11	N/A	74 (mean)
38	Arif	Wilson	Altered age-related alpha and gamma prefrontal-occipital connectivity serving distinct cognitive interference variants	2023	NeuroImage	10.1016/j.neuroimage.2023.120351	Institute for Human Neuroscience, Boys Town National Research Hospital	USA	National Institutes of Health (NIH), USA	Cross-sectional		MEG	MRI	Task	Visual multisource-interference task	HC	78	16	50 ± 7	Functional connectivity	Coherence	No	Yes	Age is negatively correlated with alpha connectivity between bilateral visual and right dorsolateral prefrontal cortices and left dorsomedial prefrontal cortices, and with gamma connectivity between bilateral occipital regions and the right dorsomedial prefrontal cortices during flanker interference
																								There is an age-related decrease in gamma power in the left cerebellum and parietal region for Simon and differential interference effects, respectively
																								There is decreased gamma power in the right temporoparietal junction with increasing age
39	Arruda	Steele	Standardization and validation of the flash visual evoked potential-P2 conversion scores in the diagnosis of amnestic mild cognitive impairment and Alzheimer’s dementia	2023	Clinical EEG and Neuroscience	10.1177/15500594211069727	University of West Florida, Pensacola	USA	N/A	Cross-sectional		EEG	N/A	RS	EC	ADD	45	16	73.20 ± 8.69	Event-related	ERPs	No	No	The proposed FVEP-P2 Conversion Scores can aid clinicians convert FVEP-P2 latencies and compared them with latencies reported by the international community	FVEP = flash visual-evoked potential
																HC	60	20	70.70 ± 8.03
40	Attias	Pratt	Improved detection of auditory P3 abnormality in dementia using a variety of stimuli	1995	Acta Neurologica Scandinavica	10.1111/j.1600-0404.1995.tb00474.x	Technion-Israel Institute of Technology, Haifa	Israel	N/A	Cross-sectional		EEG	CT	Task	Auditory oddball task	ADD	14	6	79.2 ± 5.4	Event-related	ERPs	No	No	Abnormality of P3 latency occurs in 72% of patients
																HC	14	N/A	76.2 ± 6.5					Adding relative amplitude measures to P3 latency measures can increase the utility of P3 in detecting abnormality in demented patients
41	Auchterlonie	Chertkow	Behavioral and electrical brain measures of semantic priming in patients with Alzheimer’s disease: implications for access failure versus deterioration hypotheses	2002	Brain and Cognition	10.1006/brcg.2001.1358	Concordia University, Montreal	Canada	N/A	Cross-sectional		EEG	N/A	Task	Visual word-picture semantic priming task	ADD	9	N/A	79.3 ± 4.24	Event-related	ERPs	No	No	HC display better and faster naming performance than ADD patients
																HC	15	N/A	70.7 ±5.68					HC exhibit priming effects at 400-600 ms, whereas ADD patients do not show priming effects
42	Aurtenetxe	Maestú	Dysfunctional and compensatory duality in mild cognitive impairment during a continuous recognition memory task	2013	International Journal of Psychophysiology	10.1016/j.ijpsycho.2012.11.008	Complutense University of Madrid	Spain	Basque Government, Spain	Cross-sectional		MEG	N/A	Task	Visual modified Sternberg letter-probe task	MCI	12	N/A	74.83 ± 4.8	Spectral	Power spectral density	No	Yes	During early and late latencies, MCI patients exhibit increased theta, lower beta reduction, and decreased alpha and gamma power in frontal, temporal and parietal regions
									Ministry of Science, Spain							HC	13	N/A	70.62 ± 6.3
43	Azami	Rajji	Assessment and comparison of nonlinear measures in resting-state magnetoencephalograms in Alzheimer’s disease and mild cognitive impairment	2023a	Journal of Alzheimer’s Disease	10.3233/JAD-230544	Centre for Addiction and Mental Health, Toronto	Canada	N/A	Cross-sectional		MEG	Neuropsychological	RS	EC	ADD	36	N/A	74.06 ± 6.95	Complexity	Lempel-Ziv complexity (LZC); Permutation LZC; Zero-crossing rate	No	No	There are no significant differences between HC and MCI in Lempel-Ziv complexity, zero-crossing rate, fractal dimension, and dispersion entropy
																MCI	18	N/A	74.89 ± 5.57	Complexity	Katz's FD; Higuchi's FD; Average Petrosian's FD; Modified Zone Petrosian's FD; Differential Petrosian's FD			The highest Hedge’s g effect sizes for HC vs ADD and MCI vs ADD are respectively obtained by Higuchi’s fractal dimension and fuzzy dispersion entropy in the whole brain and is most prominent in left lateral regions	FD = fractal dimension
																HC	26	N/A	71.77 ± 6.38	Complexity	Linear entropy; Permutation entropy; Dispersion entropy; Fluctuation dispersion entropy; Fuzzy dispersion entropy; Corrected conditional entropy; Approximate entropy; Sample entropy; Fuzzy entropy; Spectral entropy; Phase entropy			The results obtained by Higuchi’s fractal dimension and fuzzy dispersion entropy are positively correlation with MMSE scores
44	Azami	Rajji	Beta to theta power ratio in EEG periodic components as a potential biomarker in mild cognitive impairment and Alzheimer’s dementia	2023b	Alzheimer’s Research & Therapy	10.1186/s13195-023-01280-z	Centre for Addiction and Mental Health, Toronto	Canada	Brain Canada	Cross-sectional		EEG	N/A	RS	EC	ADD	41	N/A	75.7 ± 6.5	Spectral	Power spectral density	No	No	Compared to MCI patients and HC, ADD patients display an increase in full spectrum and periodic relative powers for delta, theta, and gamma and a decrease for beta
									Canada Research Chair (CRC)							MCI	114	N/A	72.2 ± 7.5					MCI patients differ form HC on the periodic based beta/theta ratio measured over the occipital region
									Labatt Family Network for Research on the Biology of Depression							HC	44	N/A	69.1 ± 5.3					Classifiers based on beta/theta power ratio in EEG periodic components discriminate ADD from HC and MCI participants, and outperform classifiers based on beta/theta power ratio in full spectrum EEG
45	Babaeeghazvini	Daffertshofer	A combined diffusion-weighted and electroencephalography study on age-related differences in connectivity in the motor network during bimanual performance	2019	Human Brain Mapping	10.1002/hbm.24491	Vrije University, Amsterdam	The Netherlands	KU Leuven Research Fund	Cross-sectional		EEG	DWI	RS	EO	Younger HC	24	14	26 (mean)	Functional connectivity	Weighted phase lag index	No	Yes	Weighted phase lag index values between left and right primary motor cortices are associated with bimanual motor performance quality in older adults
									European Commission					Task	Motor bimanual coordination task	Older HC	24	7	67 (mean)					There is an association between weighted phase lag index values in the left intrahemispheric dorsal premotor area - primary motor area pathway in older adults
									Research Foundation – Flanders (Fonds voor Wetenschappelijk Onderzoek – Vlaanderen, FWO), Belgium															In older adults, there is an association between kurtosis anisotropy values in the right - left primary motor area pathway and the right dorsal premotor area - left primary motor area pathway
46	Babiloni	Carducci	Relationship between default mode network and resting-state electroencephalographic alpha rhythms in cognitively unimpaired seniors and patients with dementia due to Alzheimer’s disease	2023	Cerebral Cortex	10.1093/cercor/bhad300	Sapienza University of Rome	Italy	Ministry of Health for Institutional Research (Ricerca corrente), Italy	Cross-sectional		EEG	MRI	RS	EO/EC	ADD	45	22	74.0 ± 0.9	Spectral	Individual alpha frequency peak	No	Yes	For both groups, there is a positive association between the default mode network gray matter volume, the resting state EEG alpha source activity estimated in the posterior default mode network nodes (parietal and posterior cingulate cortex), and the global cognitive status
													Neuropsychological			HC	40	21	72.4 ± 1.1	Spectral	Transition frequency			Compared to HC, ADD patients exhibit lower default mode network gray matter, lower resting state EEG alpha source activity in those nodes, and lower global cognitive status
47	Babiloni	Noce	Reactivity of posterior cortical electroencephalographic alpha rhythms during eyes opening in cognitively intact older adults and patients with dementia due to Alzheimer’s and Lewy body diseases	2022a	Neurobiology of Aging	10.1016/j.neurobiolaging.2022.04.001	Sapienza University of Rome	Italy	Ministry of Health for Institutional Research (Ricerca corrente), Italy	Cross-sectional		EEG	Neuropsychological	RS	EO/EC	ADD	48	16	74.6 ± 1.0	Spectral	Transition frequency	No	Yes	There is a reduction in posterior alpha activities during the EO condition in 24 HC, 26 AD, and 22 DLB participants, particularly for ADD and DLB patients
									Horizon 2020 Programme, European Union							DLB	42	10	74.8 ± 1.5	Spectral	Background frequency
																HC	28	11	74.2 ± 1.5
48	Babiloni	Del Percio	Resting state alpha electroencephalographic rhythms are affected by sex in cognitively unimpaired seniors and patients with Alzheimer’s disease and amnesic mild cognitive impairment: A retrospective and exploratory study	2022b	Cerebral Cortex	10.1093/cercor/bhab348	Sapienza University of Rome	Italy	Ministry of Health for Institutional Research (Ricerca corrente), Italy	Cross-sectional		EEG	MRI	RS	EO/EC	ADMCI	65	34	69.6 ± 0.8	Spectral	Individual alpha frequency peak	No	Yes	In HC, females display greater alpha source activities than males in all cortical regions
													CSF biomarkers			HC	57	26	69.6 ± 0.8	Spectral	Transition frequency			In ADMCI patients, females show greater parietal, temporal, and occipital alpha source activities than males
																								Sex effects do not depend on core genetic (APOE4), neuropathological (Aβ42/phospho-tau ratio in the cerebrospinal fluid), structural neurodegenerative and cerebrovascular (MRI) variables characterizing sporadic ADD-related processes in ADMCI patients
49	Babiloni	Del Percio	Resting state alpha electroencephalographic rhythms are differently related to aging in cognitively unimpaired seniors and patients with Alzheimer’s disease and amnesic mild cognitive impairment	2021	Journal of Alzheimer’s Disease	10.3233/JAD-201271	Sapienza University of Rome	Italy	Ministry of Health for Institutional Research (Ricerca corrente), Italy	Cross-sectional		EEG	Neuropsychological	RS	EC	ADMCI	63	N/A	N/A	Spectral	Power spectral density	No	Yes	Compared to healthy older adults in the youngest subgroup, healthy older adults in the oldest subgroup display reduced resting-state EEG alpha rhythms in posterior regions
													CSF biomarkers			HC	60	N/A	N/A	Spectral	Individual alpha frequency peak			Compared to ADMCI patients in the youngest subgroup, healthy older adults in the oldest subgroup exhibit a lesser reduction in resting-state EEG alpha rhythms
													Antropometric							Spectral	Transition frequency			EEG results in patients with ADMCI are unaffected by CSF ADD-related diagnostic biomarkers, grey and white matter brain lesions, and clinical neuropsychological scores
50	Babiloni	Del Percio	Resting-state electroencephalographic delta rhythms may reflect global cortical arousal in healthy old seniors and patients with Alzheimer’s disease dementia	2020	International Journal of Psychophysiology	10.1016/j.ijpsycho.2020.08.012	Sapienza University of Rome	Italy	Ministry of Health for Institutional Research (Ricerca corrente), Italy	Cross-sectional		EEG	N/A	RS	EC	ADD	100	62	69.1 ± 0.7	Spectral	Power spectral density	No	Yes	Healthy older adults show a linear and negative correlation between the global delta and alpha1-2 power density
									Horizon 2020 Programme, European Union							HC	100	62	69.0 ± 0.6	Spectral	Individual alpha frequency peak			Compared to controls, ADD patients display higher global (scalp) power density at the delta-theta band and lower global power density at the alpha-beta bands
																				Spectral	Transition frequency			In both controls and ADD patients, EEG epochs with the highest delta power are associated with the lowest global alpha1 power
																								These effects are distributed in the posterior cortical regions in both controls and ADD patients, with a frontal extension in ADD patients
51	Babiloni	Bonanni	Abnormalities of functional cortical source connectivity of resting-state electroencephalographic alpha rhythms are similar in patients with mild cognitive impairment due to Alzheimer’s and Lewy body diseases	2019	Neurobiology of Aging	10.1016/j.neurobiolaging.2019.01.013	Sapienza University of Rome	Italy	Horizon 2020 Programme, European Union	Cross-sectional		EEG	N/A	RS	EC	ADMCI	30	14	74.2 ± 0.6	Functional connectivity	Lagged linear connectivity	No	Yes	Compared to controls, intrahemispheric and interhemispheric alpha source connectivity decreases similarly in both ADMCI and DLBMCI patients and may be used for discriminating patients from controls
																DLBMCI	23	9	75.7 ± 1.4					Functional brain connection measures in the EEG are similar in both patient groups
																HC	30	12	74.7 ± 0.8
52	Babiloni	Bonanni	Abnormalities of resting state cortical EEG rhythms in subjects with mild cognitive impairment due to Alzheimer’s and Lewy body diseases	2018a	Journal of Alzheimer’s Disease	10.3233/JAD-170703	Sapienza University of Rome	Italy	Horizon 2020 Programme, European Union	Cross-sectional		EEG	Neuropsychological	RS	EC	ADMCI	30	16	74.2 ± 0.6	Spectral	Individual alpha frequency peak	No	Yes	Compared with controls, both MCI groups exhibit an individual alpha frequency peak slower in frequency (especially the DLBMCI group)
																DLBMCI	23	14	75.7 ± 1.4	Spectral	Transition frequency			Both MCI groups display abnormal lower posterior alpha source activities, especially the ADMCI group
																HC	30	18	74.7 ± 0.8					Both MCI groups show abnormally higher widespread delta source activities, especially the DLBMCI group
53	Babiloni	Bonanni	Abnormalities of resting-state functional cortical connectivity in patients with dementia due to Alzheimer’s and Lewy body diseases: an EEG study	2018b	Neurobiology of Aging	10.1016/j.neurobiolaging.2017.12.023	Sapienza University of Rome	Italy	Horizon 2020 Programme, European Union	Cross-sectional		EEG	N/A	RS	EC	ADD	42	5	73.3 ± 1.0	Spectral	Individual alpha frequency peak	No	Yes	Intrahemispheric lagged linear connectivity solutions are reduced in widespread alpha sources dramatically in the ADD group, markedly in the DLB group, and moderately in the PDD group
																PDD	42	24	74.1 ± 1.1	Spectral	Transition frequency			Interhemispheric lagged linear connectivity solutions are more reduced in the ADD and DLB groups than in the PDD group
																DLB	34	23	75.1 ± 1.1	Functional connectivity	Lagged linear connectivity
																HC	40	24	72.9 ± 1.1
54	Babiloni	Stocchi	Functional cortical source connectivity of resting state electroencephalographic alpha rhythms shows similar abnormalities in patients with mild cognitive impairment due to Alzheimer’s and Parkinson’s diseases	2018c	Clinical Neurophysiology	10.1016/j.clinph.2018.01.009	Sapienza University of Rome	Italy	Horizon 2020 Programme, European Union	Cross-sectional		EEG	N/A	RS	EC	ADMCI	75	34	70.1 ± 0.7	Functional connectivity	Lagged linear connectivity	No	Yes	Compared to controls, posterior interhemispheric and intrahemispheric alpha lagged linear connectivity solutions are reduced in both ADMCI and PDMCI groups
																PDMCI	75	38	71.2 ± 0.8					Lagged linear connectivity can moderately discriminate ADMCI and PDMCI patients from controls
																HC	75	36	70.1 ± 0.8					There are no significant differences in lagged linear connectivity between ADMCI and PDMCI patients
55	Babiloni	Del Percio	Classification of single normal and Alzheimer’s fisease Individuals from cortical sources of resting state EEG rhythms	2016	Frontiers in Neuroscience	10.3389/fnins.2016.00047	Sapienza University of Rome	Italy	Ministry of University and Technological Research, Italy	Cross-sectional		EEG	N/A	RS	EC	ADD	120	78	69 ± 0.9	Spectral	Individual alpha frequency peak	No	Yes	15 spectral EEG markers of source power and functional connectivity can discriminate ADD patients and controls with a classification rate higher than 70%
																HC	100	62	69.8 ± 0.7	Functional connectivity	Lagged linear connectivity			Most of the EEG markers are based on the ratio between alpha and delta source power in posterior cortical regions
																								The best classification rate is reached by the ratio between occipital low-frequency alpha and delta source activity
56	Babiloni	Rossini	Cortical sources of resting state electroencephalographic alpha rhythms deteriorate across time in subjects with amnesic mild cognitive impairment	2014	Neurobiology of Aging	10.1016/j.neurobiolaging.2013.06.019	Sapienza University of Rome	Italy	European Commission	Longitudinal	1 year	EEG	N/A	RS	EC	MCI	54	32	72.2 ± 1	Spectral	Relative power current density	No	Yes	Compared to mild ADD patients and controls, the MCI group displays an intermediate power of posterior alpha1 sources
																ADD	50	33	73.6 ± 1	Spectral	Individual alpha frequency peak			1-year follow-up EEG recordings show a decreased power of posterior alpha1 and alpha2 sources only in the MCI group
																HC	45	29	72.2 ± 1.1
57	Babiloni	Rossini	Cortical sources of resting state EEG rhythms are sensitive to the progression of early stage Alzheimer’s disease	2013	Journal of Alzheimer’s Disease	10.3233/JAD-121750	Sapienza University of Rome	Italy	Ministry of Health for Institutional Research (Ricerca corrente), Italy	Longitudinal	1 year	EEG	Neuropsychological	RS	EC	ADD	88	69	76.4 ± 0.8	Spectral	Relative power current density	No	Yes	Compared to controls, the power of widespread delta sources increases in mild ADD patients, but posterior alpha sources’ strength decreases
									European Commission							HC	35	29	73.4 ± 1.2	Spectral	Individual alpha frequency peak			1-year follow-up EEG recordings from mild ADD patients exhibit a rise in the power of widespread delta sources as well as a fall in the power of widespread alpha and posterior beta 1 sources
58	Babiloni	Rossini	Stability of clinical condition in mild cognitive impairment is related to cortical sources of alpha rhythms: An electroencephalographic study	2011a	Human Brain Mapping	10.1002/hbm.21157	Sapienza University of Rome	Italy	Fatebenefratelli Association for Research (Associazione Fatebenefratelli per la Ricerca, AfaR)	Longitudinal	1 year	EEG	Neuropsychological	RS	EC	MCI	100	66	70.5 ± 0.7	Spectral	Relative power current density	No	Yes	Preserved resting cortical neural synchronization at alpha frequency is related to a long-term (1 year) stable cognitive function in MCI subjects
									IRCCS Fatebenefratelli of Brescia, Italy							ADD	45	29	69.7 ± 1.7	Spectral	Individual alpha frequency peak
									Tosinvest Sanita S.P.A. (Cassino), Italy							HC	45	28	67.8 ± 1.3
59	Babiloni	Rossini	Cortical sources of resting state electroencephalographic rhythms in Parkinson’s disease related dementia and Alzheimer’s disease	2011b	Clinical Neurophysiology	10.1016/j.clinph.2011.03.029	University of Foggia	Italy	Tosinvest Sanita S.P.A. (Cassino), Italy	Cross-sectional		EEG	Neuropsychological	RS	EC	PDD	13	9	72 ± 1.9	Spectral	Relative power current density	No	Yes	Compared to controls and ADD patients, the PDD group exhibits abnormalities of central (i.e. over motor cortex) delta sources and posterior cortical sources of theta and beta 1 rhythms
									European Commission							ADD	20	14	72.4 ± 2.2	Spectral	Individual alpha frequency peak			Compared to controls, PDD and ADD patients display lower posterior cortical sources of alpha 1 rhythms. These are positively correlated with MMSE scores
									PharmaCog							HC	20	14	71.2 ± 1.1	Spectral	Transition frequency
60	Babiloni	Nobili	Cortical sources of resting EEG rhythms in mild cognitive impairment and subjective memory complaint	2010	Neurobiology of Aging	10.1016/j.neurobiolaging.2008.09.020	Sapienza University of Rome	Italy	European Commission	Cross-sectional		EEG	N/A	RS	EC	aMCI	92	46	72 ± 0.79	Spectral	Relative power current density	No	Yes	Frontal delta sources are greater in amplitude in amnesic MCI and SMC individuals than in controls
																SMC	53	23	69 ± 0.99	Spectral	Individual alpha frequency peak			Parietal and occipital theta sources are lower in amplitude in the SMC group than in the control group
																MCI	51	30	73 ± 1.1					Parietal and occipital alpha 1 sources are higher in amplitude in the controls than in SMC, non-amnesic MCI and amnesic MCI individuals
																HC	79	46	69.68 ± 0.9
61	Babiloni	Rossini	Hippocampal volume and cortical sources of EEG alpha rhythms in mild cognitive impairment and Alzheimer disease	2009a	NeuroImage	10.1016/j.neuroimage.2008.08.005	Sapienza University of Rome	Italy	Fatebenefratelli Association for Research (Associazione Fatebenefratelli per la Ricerca, AfaR)	Cross-sectional		EEG	MRI	RS	EC	ADD	35	N/A	71 ± 1.6	Spectral	Relative power current density	No	Yes	The power of occipital, parietal, and temporal alpha 1 sources is maximum in MCI +h patients, intermediate in MCI -h patients, and low in ADD patients	MCI +h = mild cognitive impairment with greater normalizer hippocampal volume
																MCI +h	40	N/A	67 ± 1.1	Spectral	Individual alpha frequency peak			Alpha 1 sources in the occipital, parietal and temporal areas has less magnitude in the ADD compared to the MCI -h group, and in the MCI +h group than in the MCI -h group	MCI -h = mild cognitive impairment with lower normalized hippocampal volume
																MCI -h	40	N/A	71 ± 1.1					Progressive atrophy of the hippocampus correlates with decreased cortical alpha power in MCI and ADD patients
																HC	60	N/A	71 ±1.0
62	Babiloni	Rossini	Global functional coupling of resting EEG rhythms is abnormal in mild cognitive impairment and Alzheimer’s disease: a multicenter EEG study	2009b	Journal of Psychophysiology	10.1027/0269-8803.23.4.224	University of Foggia	Italy	Fatebenefratelli Association for Research (Associazione Fatebenefratelli per la Ricerca, AfaR)	Cross-sectional		EEG	Neuropsychological	RS	EC	MCI	52	27	72.3 ± 0.75	Spectral	Power spectral density	No	No	Global functional coupling of resting cortical EEG (i.e., total coherence) of delta rhythms is highest in ADD patients, and higher in MCI patients than in HC
									IRCCS Fatebenefratelli of Brescia, Italy							Mild ADD	33	25	70.9 ± 1.73	Functional connectivity	Coherence			Total coherence of alpha1 rhythms is lower in ADD patients than in the MCI and HC groups
									Tosinvest Sanita’ (Cassino, Pisana)							HC	47	22	74.7 ± 0.90					Total coherence at the delta rhythms correlates negatively with MMSE score across all groups
63	Babiloni	Rossini	Resting EEG sources correlate with attentional span in mild cognitive impairment and Alzheimer’s disease	2007	European Journal of Neuroscience	10.1111/j.1460-9568.2007.05601.x	Sapienza University of Rome	Italy	Fatebenefratelli Association for Research (Associazione Fatebenefratelli per la Ricerca, AfaR)	Cross-sectional		EEG	Neuropsychological	RS	EC	MCI	34	18	72.7 ± 0.9	Spectral	Relative power current density	No	Yes	Corsi span forward score and amplitude of occipital or temporal delta sources are negatively associated in both MCI and ADD patients
																ADD	53	38	74 ± 1.1					Digit span forward score and occipital alpha 1 sources are positively correlated
																HC	31	15	74.1 ± 1.4					Cortical sources of resting delta and alpha rhythms in the continuum of MCI and ADD patients correspond with neuropsychological tests of immediate memory based on focused attention
64	Babiloni	Rossini	Sources of cortical rhythms in adults during physiological aging: a multicentric EEG study	2006	Human Brain Mapping	10.1002/hbm.20175	Sapienza University of Rome	Italy	N/A	Cross-sectional		EEG	N/A	RS	EC	Younger HC	108	56	27.3 ± 7.3	Spectral	Relative power current density	No	Yes	Compared to young adults, delta sources in the occipital region are less powerful in older individuals
																Older HC	107	67	67.3 ± 9.2					Compared to young adults, alpha 1 and alpha 2 sources in the parietal, occipital, temporal, and limbic regions in older adults are reduced in magnitude
																								Occipital delta and posterior cortical alpha rhythms show linear and nonlinear declines in amplitude with aging
65	Babiloni	Rossini	Alpha rhythms in mild dements during visual delayed choice reaction time tasks: A MEG study	2005a	Brain Research Bulletin	10.1016/j.brainresbull.2005.01.014	Sapienza University of Rome	Italy	Fatebenefratelli Association for Research (Associazione Fatebenefratelli per la Ricerca, AfaR)	Cross-sectional		MEG	N/A	Task	Visual delayed response task	ADD	15	N/A	73.9 ± 9	Event-related	ERD	No	No	The alpha ERD peak is stronger in amplitude in the ADD and VD patients than in controls
																VD	10	N/A	75.1 ± 5					The alpha ERD peak is later in latency in the ADD and VD patients and in older controls than in young controls
																Younger HC	18	N/A	25 ± 9					Young and older controls behaviorally outperform ADD and VD patients in measures of delayed response
																Older HC	18	N/A	72.1 ± 9
66	Babiloni	Rossini	Sources of cortical rhythms change as a function of cognitive impairment in pathological aging: a multicenter study	2005b	Clinical Neurophysiology	10.1016/j.clinph.2005.09.019	Sapienza University of Rome	Italy	Telethon Onlus Foundation	Cross-sectional		EEG	Neuropsychological	RS	EC	MCI	155	97	72.1 ± 0.7	Spectral	Relative power current density	No	Yes	Occipital delta and alpha 1 sources (parietal, occipital, temporal, and limbic areas) have an intermediate magnitude in MCI patients compared to mild ADD patients and controls
																ADD	193	151	76.2 ± 0.6					Cortical EEG rhythms change in pathological aging as a function of the global cognitive level
																HC	126	76	65.4 ± 0.9
67	Babiloni	Rossini	Cortical networks generating movement-related EEG rhythms in Alzheimer’s disease: an EEG coherence study	2004a	Behavioral Neuroscience	10.1037/0735-7044.118.4.698	Sapienza University of Rome	Italy	Telethon Onlus Foundation	Cross-sectional		EEG	N/A	RS	EC	ADD	10	7	79.4 ± 8.6	Functional connectivity	Coherence	No	Yes	Compared with controls, ADD patients have a low interhemispheric EEG coherence and a high frontoparietal EEG coherence
																HC	10	5	72.1 ± 9.1					Movement-related EEG coherence is altered in early ADD patients and reflects an impairment of the frontoparietal and interhemispheric cortical coupling
68	Babiloni	Rossini	Cortical alpha rhythms in mild Alzheimer’s disease. A multicentric EEG study	2004b	International Congress Series	10.1016/j.ics.2004.04.040	Sapienza University of Rome	Italy	N/A	Cross-sectional		EEG	N/A	RS	EC	ADD	48	39	73.7 ± 1.3	Spectral	Relative power current density	No	Yes	Compared to the control and VD groups, the mild ADD group displays a reduction in central, parietal, temporal, and limbic alpha 1 sources
																VD	20	10	76.4 ± 1.2					Compared to the VD group, moderate ADD patients exhibit a drop in occipital alpha 1 sources
																HC	38	19	67.5 ± 1.3
69	Babiloni	Rossini	Mapping distributed sources of cortical rhythms in mild Alzheimer’s disease. A multicentric EEG study	2004c	NeuroImage	10.1016/j.neuroimage.2003.09.028	Sapienza University of Rome	Italy	Telethon Onlus Foundation	Cross-sectional		EEG	N/A	RS	EC	ADD	48	39	73.7 ± 1.3	Spectral	Relative power current density	No	Yes	Theta sources were largely abnormal in VD but not in mild ADD patients
																VD	20	10	76.4 ± 1.2					Compared to VD patients, ADD patients display reduced power in occipital alpha 1 sources
																HC	38	19	67.5 ± 1.3
70	Babiloni	Rossini	Human cortical rhythms during visual delayed choice reaction time tasks: A high-resolution EEG study on normal aging	2004d	Behavioural Brain Research	10.1016/j.bbr.2003.12.012	Sapienza University of Rome	Italy	Telethon Onlus Foundation	Cross-sectional		EEG	N/A	Task	Visual delayed reaction time task	Younger HC	16	7	33.5 ± 1.5	Event-related	ERD	No	No	Young adults behaviorally outperform older adults in measures of delayed choice reaction
									Fatebenefratelli Association for Research (Associazione Fatebenefratelli per la Ricerca, AfaR)							Older HC	16	7	66.4 ± 2.34					Theta and alpha ERD occurs in both groups during the delay period. Alpha ERD is greater and lasts longer during the short-term memory task
																								During both short-term memory and no short-term memory tasks, the fronto-parietal theta and parietal ERD are greater in young than in older adults
71	Bagattini	Brignani	Connectivity alterations underlying the breakdown of pseudoneglect: New insights from healthy and pathological aging	2022	Frontiers in Aging Neuroscience	10.3389/fnagi.2022.930877	IRCCS S. Giovanni di Dio Fatebenefratelli, Brescia	Italy	Ministry of Health for Institutional Research (Ricerca corrente), Italy	Cross-sectional		EEG	N/A	Task	Verbal enumeration task	ADD	14	7	74.9 ± 6.0	Functional connectivity	Partial directed coherence	No	No	HC display leftward bias and stronger fronto-parietal effective connectivity in the right as compared to the left hemisphere
																Amnestic MCI	15	6	74.5 ± 5.9	Functional connectivity	Graph theory metrics			Pseudoneglect in ADD patients is associated with both the loss of the fronto-parietal asymmetry and the reduction of inter-hemispheric parietal interactions
																HC	14	9	70.9 ± 3.8					In amnestic MCI patients, initial alterations of the attentional bias are associated with a reduction of parietal inter-hemispheric communication, but not with modulations of the right fronto-parietal connectivity advantage, which remain intact
72	Baik	Ye	Implication of EEG theta/alpha and theta/beta ratio in Alzheimer’s and Lewy body disease	2022	Scientific Reports	10.1038/s41598-022-21951-5	Yonsei University, Seoul	South Korea	Korea Research Institute of Standards and Science	Cross-sectional		EEG	Neuropsychological	RS	EC	ADD	16	12	75.6 ± 9.0	Spectral	Power spectral density	No	No	Compared to HC, DLB and mixed disease patients exhibit greater theta/beta ratio in all lobes except for the occipital lobe
									Ministry of Health and Welfare, South Korea							DLB	38	16	77.1 ± 7.3					Presence of DLB is independently associated with higher theta/beta ratio in all lobes and higher central and parietal theta/alpha ratio
									Ministry of Science and ICT, South Korea							Mixed ADD and DLB	20	11	79.3 ± 5.9					Among patients, higher theta/alpha ratio is associated with language, memory, and visuospatial deficits, and higher theta/beta ratiois associated with memory and frontal/executive deficits
																HC	17	7	73.4 ± 3.3
73	Baker	Boyle	EEG patterns in mild cognitive impairment (MCI) patients	2008	The Open Neuroimaging Journal	10.2174/1874440000802010052	Texas Tech University, Lubbock	USA	N/A	Longitudinal	2 years	EEG	N/A	RS	EC	MCI	25	15	75.36 (mean)	Spectral	Power spectral density	No	No	Applying computer based signal processing and pattern recognition technique, ADD patients and controls can be discriminated with a high accuracy
																ADD	17	10	75.07 (mean)					MCI individuals can be classified into two subgroups: those with EEG beta profiles similar to ADD patients and those more similar to controls
																HC	16	10	75.53 (mean)					The classification algorithm can predict progression from MCI to ADD in 4 out of 6 patients at a two-year follow-up
74	Barber	Neary	The electroencephalogram in dementia with Lewy bodies	2000	Acta Neurologica Scandinavica	10.1034/j.1600-0404.2000.00006.x	Cerebral Function Unit, Manchester Royal Infirmary	UK	N/A	Cross-sectional		EEG	Neuropsychological	RS	EC	DLB	18	7	67.5 ± 6.29	Spectral	Power spectral density	No	No	There are no significant differences in the EEG results between the DLB and ADD groups, although there is a negative correlated between the EEG score and MMSE score
																ADD	20	11	60.7 ± 7.32
75	Barr	Daskalakis	Age-related differences in working memory evoked gamma oscillations	2014	Brain Research	10.1016/j.brainres.2014.05.043	University of Toronto	Canada	Canadian Institutes of Health Research (CIHR)	Cross-sectional		EEG	N/A	Task	Verbal n-back task	Younger HC	25	13	23.32 ± 2.85	Event-related	EROs	No	No	There are no differences in performance between young and older adults
									Ontario Mental Health Foundation							Older HC	21	10	39.10 ± 8.11					Compared to individuals aged 30 to 60, those aged 19 to 29 showed less gamma oscillation
									Natural Sciences and Engineering Research Council of Canada (NSERC)															Gamma oscillation power is positively correlated with age
76	Barry	Clarke	Preferred EEG brain states at stimulus onset in normal ageing: Explorations in a fixed interstimulus interval Go/NoGo task	2020	International Journal of Psychophysiology	10.1016/j.ijpsycho.2020.03.001	University of Wollongong	Australia	N/A	Cross-sectional		EEG	N/A	Task	Auditory go/no-go task	HC	20	15	68.2 ± 4.5	Event-related	ERPs	No	No	Across stimuli, prestimulus EEG amplitudes are generally greater in the midline, fronto-central in delta, central in theta, parietal in alpha, and central in beta
																								After stimulus onset there are increases in root mean square amplitudes in midline delta, and midline and frontal theta, and reductions in parietal alpha and midline beta
																								Delta increases are greater for no-go stimuli, and theta increases are greater for go stimuli
77	Barzegaran	Knyazeva	Perception-related EEG is more sensitive to Alzheimer’s disease effects than resting EEG	2016	Neurobiology of Aging	10.1016/j.neurobiolaging.2016.03.032	University of Lausanne	Switzerland	BodyPoweredSenSE project, Nano-Tera	Cross-sectional		EEG	CT	RS	EC	MCI	25	11	68 ± 9.8	Functional connectivity	Interhemispheric lagged synchronization	No	Yes	ADD patients exhibit no interhemispheric lagged synchronization increase
													MRI	Task	Visual passive stimulation task	ADD	19	5	70.9 ± 10.5					Controls show the expected beta-band interhemispheric lagged synchronization increase (dorsal visual stream, BA18)
													SPECT			HC	31	18	65.4 ± 11					MCI individuals display a theta-band increase in an adjacent dorsal visual stream region (BA19)
78	Başar	Yener	Increased long distance event-related gamma band connectivity in Alzheimer’s disease.	2017	NeuroImage: Clinical	10.1016/j.nicl.2017.02.021	Istanbul Kültür University	Turkey	Scientific and Technological Research Institution of Turkey (Türkiye Bilimsel ve Teknolojik Araştırma Kurumu, TÜBİTAK)	Cross-sectional		EEG	N/A	Task	Visual oddball task	Untreated ADD	21	11	76.19 ± 7.64	Functional connectivity	Coherence	No	No	Both treated and untreated ADD patients display greater gamma coherences than healthy controls		Treated ADD patients were either taking cholinergic monotherapy (n = 12) or combined cholinergic treatment with memantine (n = 6)
																Treated ADD	15	7	72.72 ± 6.39	Event-related	EROs			Compared to untreated ADD patients, the fronto-parietal gamma coherences in treated ADD patients are greater during sensory stimulation and oddball paradigm
																HC	21	13	69.00 ± 7.11	Event-related	Sensory-evoked oscillations			Compared to untreated ADD patients, treated ADD patients exhibit decreased occipito-parietal coherences during the oddball paradigm
79	Başar	Yener	Delay of cognitive gamma responses in Alzheimer’s disease	2016	NeuroImage: Clinical	10.1016/j.nicl.2016.01.015	Istanbul Kültür University	Turkey	Scientific and Technological Research Institution of Turkey (Türkiye Bilimsel ve Teknolojik Araştırma Kurumu, TÜBİTAK)	Cross-sectional		EEG	N/A	RS	EC	ADD	15	7	67.53 ± 6.48	Event-related	EROs	No	No	Sensory-evoked oscillations’ amplitudes in the 25–30 Hz frequency range of the 0–200 ms time window over the left hemisphere are greater in the control than in the ADD group
																HC	15	7	67.47 ± 4.14	Event-related	Sensory-evoked oscillations			Gamma target event-related oscillations’ latency is delayed up to 138 ms in ADD patients when compared to controls
80	Bayraktaroğlu	Güntekin	Abnormal cross frequency coupling of brain electroencephalographic oscillations related to visual oddball task in Parkinson’s disease with mild cognitive impairment	2023	Clinical EEG and Neuroscience	10.1177/15500594221128713	Istanbul Medipol University	Turkey	PDWAVES Consortium	Cross-sectional		EEG	N/A	Task	Visual oddball task	PD	48	15	65.3 ± 7.7	Event-related	EROs	No	No	Compared to PD patients and HC, PDMCI patients display more posterior topography of the delta-theta phase-amplitude coupling
									Scientific and Technological Research Institution of Turkey (Türkiye Bilimsel ve Teknolojik Araştırma Kurumu, TÜBİTAK)							PDMCI	53	12	66.9 ± 8.4	Functional connectivity	Phase-amplitude coupling			Compared to PD patients and HC, PDMCI patients exhibit reversed delta-low frequency alpha phase-amplitude coupling direction
																HC	51	28	66.7 ± 9.9
81	Bayram	Yue	Aging-induced alterations in EEG spectral power associated with graded force motor tasks	2023	Experimental Brain Research	10.1007/s00221-023-06572-2	Rutgers University, Newark	USA	National Institutes of Health	Cross-sectional		EEG	N/A	Task	Motor elbow flexions task	Younger HC	20	10	22.6 ± 0.87	Spectral	Power spectral density	No	No	Compared to younger HC, in older HC the total EEG spectral power is lower for the high force (80% maximum voluntary contraction) and the relative EEG spectral power in the beta band is greater for the low and moderate force tasks (20% and 50% maximum voluntary contraction)
									Scientific and Technological Research Institution of Turkey (Türkiye Bilimsel ve Teknolojik Araştırma Kurumu, TÜBİTAK)							Older HC	28	20	74.79 ± 1.37					Compared to younger HC, in older HC the absolute EEG spectral power does not display a positive trend with force for EEG frequency bands of interest, and beta-band relative EEG spectral power does not show a decrease with increasing force levels
82	Bejia	Betrouni	Multi-approach comparative study of EEG patterns associated with the most common forms of dementia	2023	Neurobiology of Aging	10.1016/j.neurobiolaging.2023.06.008	University of Lille	France	N/A	Cross-sectional		EEG	N/A	RS	EC	ADD+V	30	16	73.3 ± 8.5	Spectral	Individual alpha frequency peak	No	No	Compared to HC, all dementia patients display power spectrum slowing and alterations of functional connectivity	AD+V = Alzheimer’s disease with vascular dysfunction
																ADD-V	58	29	71.9 ± 9.7	Spectral	Transition frequency			Compared to ADD patients, VD patients exhibit an overall increase in power in the alpha band	AD-V = Alzheimer’s disease without vascular dysfunction
																DLB	28	10	71.9 ± 8.4	Functional connectivity	Phase locking value			ADD-V patients show increased power in the beta-2 band and higher functional connectivity in the alpha band
																VD	63	32	73.7 ± 9.6
																HC	64	32	72.2 ± 10.5
83	Belham	Tavares	Age-related differences in cortical activity during a visuo-spatial working memory task with facial stimuli	2013	PLOS ONE	10.1371/journal.pone.0075778	University of Brasilia	Brazil	N/A	Cross-sectional		EEG	N/A	Task	Visuospatial working memory task	Younger HC	27	14	21.4 ± 2.1	Event-related	EROs	No	No	Young adults outperform older adults in a measure of visuospatial WM. For both groups, performance is worse for positive than for negative and neutral faces
																Older HC	25	11	69.6 ± 6.2					Compared to older individuals, young adults display higher activation in theta and alpha bands in frontal and midline regions and a more evident right-hemispheric asymmetry on alpha band during a visuospatial WM task
																								Compared to geometric objects, facial stimuli induce a better performance and higher alpha activation on the prefrontal region in young adults, and on the midline, occipital, and left temporal regions in older adults
84	Bennys	Touchon	Cognitive event-related potential, an early diagnosis biomarker in frail elderly subjects: the ERP-MAPT-PLUS Ancillary Study	2017	Journal of Alzheimer’s Disease	10.3233/JAD-161012	University Hospital of Montpellier	France	N/A	Cross-sectional		EEG	N/A	Task	Auditory oddball task	HC Aβ+	15	N/A	79.6 ± 0.5	Event-related	ERPs	No	No	Thereis a significant increase in P3b latency in parietal brain areas in HC Aβ+
																HC Aβ-	21	N/A	78 ± 0.6					P3b in parietal areas can classify 69.4% of HC Aβ+
																								75% of HC Aβ+ can be correctly classified using a combined analysis of parietal P3b latencies and category fluency
85	Bennys	Rondouin	Diagnostic value of event-related evoked potentials N200 and P300 subcomponents in early diagnosis of Alzheimer’s disease and mild cognitive impairment	2007	Journal of Clinical Neuropsychology	10.1097/WNP.0b013e31815068d5	University Hospital of Montpellier	France	N/A	Cross-sectional		EEG	N/A	RS	EC	MCI	20	15	64.4 ±7.6	Event-related	ERPs	No	No	Prolonged P3 latencies can differentiate MCI patients from ADD patients and controls
																ADD	30	15	70.9 ± 6.8					N2 latencies distinguish MCI patients from controls
																HC	10	5	61.6 ± 6.4
86	Bennys	Touchon	Diagnostic value of quantitative EEG in Alzheimer’s disease	2001	Clinical Neurophysiology	10.1016/S0987-7053(01)00254-4	University Hospital of Montpellier	France	N/A	Cross-sectional		EEG	N/A	RS	EC	ADD	35	20	69.8 ± 7.2	Spectral	Power spectral density	No	No	A large increase in delta and theta activities, associated with a progressive decline of faster activities, takes place during development of ADD
																HC	35	16	61.6 ± 9.3					EEG power ratios are adapted tools to discriminate between different stages of ADD
																								Except the frontal areas, the defined ratios provided a good classification of ADD patients for all cerebral regions
87	Benvenuto	Granger	Identification of diagnostic evoked response potential segments in Alzheimer’s disease	2002	Experimental Neurology	10.1006/exnr.2002.7930	University of California, Irvine	USA	Office of Naval Research, USA	Cross-sectional		EEG	N/A	RS	EC	ADD	15	N/A	76.2 ± 5.7	Event-related	ERPs	No	No	Extended iterative projection pursuit analysis can discriminate ADD patients from controls with high sensitivity and low false positive rate
																HC	17	N/A	N/A					Frontal and parietal EEG recordings provide the most accurate discrimination between ADD patients and controls
88	Benz	Fuhr	Slowing of EEG background activity in Parkinson’s and Alzheimer’s disease with early cognitive dysfunction	2014	Frontiers in Aging Neuroscience	10.3389/fnagi.2014.00314	University of Basel	Switzerland	Swiss National Science Foundation (SNSF)	Cross-sectional		EEG	N/A	RS	EC	PDMCI	20	5	74 (mean)	Spectral	Power spectral density	No	No	Relative theta power and median frequency can discriminate PDMCI patients, ADMCI patients, and HC
									Voluntary Academic Society (Freiwillige Akademische Gesellschaft, FAG), Basel, Switzerland							ADMCI	20	10	73.5 (mean)					Relative theta power and median frequency are reduced in both patient groups compared to HC
									Parkinson Schweiz							HC	20	11	73.5 (mean)					Median frequency is higher in ADMCI patients than in PDMCI patients and can discriminate both groups
89	Berendse	Jonkman	Magnetoencephalographic analysis of cortical activity in Alzheimer’s disease: a pilot study	2000	Clinical Neurophysiology	10.1016/S1388-2457(99)00309-0	Vrije University, Amsterdam	The Netherlands	N/A	Cross-sectional		MEG	N/A	RS	EO/EC	ADD	5	5	68.6 (mean)	Spectral	Power spectral density	No	No	ADD patients exhibit changes in spectral power and reduced reactivity to eye opening and task performance
														Task	Verbal explicit memory task	HC	5	4	67.8 (mean)	Functional connectivity	Coherence			ADD patients display coherence loss
															Verbal Boston Naming Test									Compared to controls, ADD patients show increased low frequency magnetic power in fronto-central regions and reduced high frequency power in temporal and occipital areas
90	Bertrand	Gagnon	Brain connectivity alterations are associated with the development of dementia in Parkinson’s disease	2016	Brain Connectivity	10.1089/brain.2015.0390	Rotman Research Institute of Baycrest, Toronto	Canada	Canadian Institutes of Health Research (CIHR)	Longitudinal	3 years	EEG	N/A	RS	EC	PDD	18	5	67.20 ± 5.95	Complexity	Multiscale entropy	No	No	PDD patients display higher signal complexity and lower phase-locking values in low frequencies than controls and PDNC patients
									Québec-Santé Research Funds (Fonds de Recherche du Québec - Santé, FRQS)							PDNC	44	16	62.98 ± 7.93	Functional connectivity	Phase locking value			Patients, especially PDD patients, show lower signal variability and higher phase-locking values in high frequencies compared to controls
									Quebec Network for Research on Aging							HC	37	11	66.64 ± 8.90
91	Besga	Ortiz	Structural and functional patterns in healthy aging, mild cognitive impairment, and Alzheimer disease	2010	Alzheimer Disease & Associated Disorders	10.1097/WAD.0b013e3181aba730	Complutense University of Madrid	Spain	Mutua Madrileña Foundation	Cross-sectional		MEG	MRI	RS	EC	MCI	23	16	75.9 ± 4.9	Spectral	Power spectral density	No	No	Hippocampal atrophy esitmation allows for discrimination of ADD patients and controls, and MCI patients and controls, but not ADD and MCI patients
									Health Research Fund (Fondo de Investigaciones Sanitarias, FIS), Spain							ADD	33	18	77.15 ± 5.5					ADD patients exhibit greater dipole densities than MCI patients and controls in low frequency bands in parietal, temporal and occipital regions
																HC	14	9	76.8 ± 3.8
92	Besthorn	Förstl	Discrimination of Alzheimer’s disease and normal aging by EEG data	1997	Electroencephalography and Clinical Neurophysiology	10.1016/S0013-4694(97)96562-7	Central Institute of Mental Health, Mannheim	Germany	Deutsche Forschungsgemeinschaft, SFB 258	Cross-sectional		EEG	N/A	RS	EC	ADD	50	N/A	68.5 ± 9.0	Functional connectivity	Coherence	No	No	Maximum correct classification of ADD patients and controls is achieved using discriminant analysis preceded by principal component analysis on quantitative EEG data alone
									Project K2 (Förstl/Beyreuther)							HC	42	N/A	66.2 ± 6.9	Complexity
									SAP AG, Walldorf/Baden
93	Betrouni	Dujardin	The frontostriatal subtype of mild cognitive impairment in Parkinson’s disease, but not the posterior cortical one, is associated with specific EEG alterations	2022	Cortex	10.1016/j.cortex.2022.04.015	University of Lille	France	Michael J. Fox Foundation for Parkinson’s Disease Research	Cross-sectional		EEG	N/A	RS	EC	PDNC	37	7	63.97 ± 7.42	Spectral	Power spectral density	No	Yes	Compared to PDNC and PDMCI-PC patients, PDMCI-FS patients exhibit higher powers in the theta and delta bands, lower powers in the beta2 band, and lower functional connectivity in the beta2 band	PDMCI-FS = mild cognitive impairment due to Parkinson’s disease with frontostriatal subtype
																PDMCI-FS	11	0	64.27 ± 10.02	Functional connectivity	Phase locking value			EEG alterations in PDMCI-PC patients are located in frontal, limbic and parietal regions	PDMCI-PC = mild cognitive impairment due to Parkinson’s disease with posterior cortical subtype
																PDMCI-PC	27	11	65.77 ± 8.26					There are no significant differences between PDNC and PDMCI-PC patients in spectral and functional EEG activity
94	Bi	Wang	Early Alzheimer’s disease diagnosis based on EEG spectral images using deep learning	2019	Neural Networks	10.1016/j.neunet.2019.02.005	Minzu University of China, Beijing	China	National Natural Science Foundation of China (NSFC)	Cross-sectional		EEG	N/A	RS	EC	MCI	4	2	72.2 (mean)	Spectral	EEG spectral images	Yes	No	A novel discriminative deep probabilistic model with multi-task learning can classify EEG spectrum image into three classes for early diagnosis of ADD
									International S&T Cooperation Program of China							ADD	4	2	76.2 (mean)
																HC	4	2	65.2 (mean)
95	Bieber	Anderson	Examining the context benefit in older adults: A combined behavioral-electrophysiologic word identification study	2022	Neuropsychologia	10.1016/j.neuropsychologia.2022.108224	University of Maryland, College Park	USA	National Institute on Deafness and Other Communication Disorders (NIDCD), USA	Cross-sectional		EEG	N/A	Task	Auditory word identification task	Younger HC	15	N/A	21.2 ± 2.57	Event-related	ERPs	No	No	Older HC’s word identification performance is poorer in the low-predictability and non-native talker conditions than the younger HC
									Maybelle Clark Macdonald Fund							Older HC	15	N/A	64.39 ± 4.94					Compared to younger HC, older HC do not show reduction or delay in the average N400 response
									National Institutes of Health (NIH), USA
96	Birba	García	Multimodal neurocognitive markers of naturalistic discourse typify diverse neurodegenerative diseases	2022	Cerebral Cortex	10.1093/cercor/bhab421	University of San Andrés, Buenos Aires	Argentina	National Scientific and Technical Research Council (Consejo Nacional de Investigaciones Científicas y Técnicas, CONICET), Argentina	Cross-sectional		EEG	Neuropsychological	RS	N/A	ADD	23	16	73.30 ± 4.94	Functional connectivity	Weighted symbolic mutual information	No	No	PD patients present frontal high-density EEG hypoconnectivity
									Scientific and and Technological Research Fund (Fondo para la Investigación Científica y Tecnológica, FONCYT), Argentina				fMRI			bvFTD	20	6	68.20 ± 9.41					ADD patients exhibit occipitotemporal high-density EEG connectivity
																PD	25	12	74.0 ± 7.0					bvFTD patients display right frontotemporal high-density EEG hypoconnectivity
																HC	41	30	72.05 ± 5.84
97	Bjerkan	Stefanovska	Aging affects the phase coherence between spontaneous oscillations in brain oxygenation and neural activity	2023	Brain Research Bulletin	10.1016/j.brainresbull.2023.110704	Lancaster University	UK	Engineering and Physical Sciences Research Council (EPSRC), UK	Cross-sectional		EEG	fNIRS	RS	EO	Younger HC	21	11	31.1 ± 6.9	Spectral	Wavelet transform (time-frequency analysis)	No	No	In older HC, coherence between the neural and oxygenation oscillations at ∼ 0.1 Hz is significantly reduced in 46/176 fNIRS-EEG probe combinations
									Sir John Fisher Foundation				ECG			Older HC	24	15	64.9 ± 6.9	Functional connectivity	Wavelet phase coherence
									Slovenian Research Agency (ARRS)				Respiration effort
98	Blinowska	Babiloni	Functional and effective brain connectivity for discrimination between Alzheimer’s patients and healthy individuals: A study on resting state EEG rhythms	2017	Clinical Neurophysiology	10.1016/j.clinph.2016.10.002	University of Warsaw	Poland	Ministry of Science and Higher Education, Poland	Cross-sectional		EEG	N/A	RS	EC	ADD	42	28	70.6 ± 8.5	Functional connectivity	Coherence	No	No	ADD patients show lower coherence estimates than controls, especially in posterior and temporal regions at the theta frequency band
									Ministry of University and Research, Italy							HC	42	21	65.9 ± 8.5	Effective connectivity	Directed transfer function			ADD patients exhibit a posterior-to-anterior non-normalized directed transfer function estimates decreaseestimates, especially at the theta and alpha frequency bands
																								The best classification of ADD patients and controls is achieved through combining the most relevant EEG markers derived from coherence and NDTF values
99	Bonanni	Aarsland	EEG markers of dementia with Lewy bodies: a multicenter cohort study	2016	Journal of Alzheimer’s Disease	10.3233/JAD-160435	D’Annunzio University of Chieti-Pescara	Italy	Ministry of Health for Institutional Research (Ricerca corrente), Italy	Cross-sectional		EEG	N/A	RS	EC	DLB	73	27	75 ± 1	Spectral	Dominant frequency	No	No	Quantitative assessment of dominant frequency, dominant frequence variability, and frequency prevalence, and qualitative assessment of compressed spectral awway can discriminate ADD and DLB patients
																ADD	133	84	78 ± 1
100	Bonanni	Onofrj	Quantitative electroencephalogram utility in predicting conversion of mild cognitive impairment to dementia with Lewy bodies	2015	Neurobiology of Aging	10.1016/j.neurobiolaging.2014.07.009	D’Annunzio University of Chieti-Pescara	Italy	N/A	Longitudinal	3 years	EEG	N/A	RS	EC	MCI	47	16	73.3 ± 7.8	Spectral	Dominant frequency	No	No	Half of the MCI patients show EEG abnormalities, characterized by unstable dominant frequency inside the alpha band or between alpha and pre-alpha frequency bands
																DLB	50	23	70.3 ± 4.9					Increased dominant frequency variability is predictive of subsequent development of cognitive fluctuations
																ADD	50	30	71.3 ± 4.4
																HC	50	24	72.6 ± 5.4
101	Bonanni	Onofrj	Revisiting P300 cognitive studies for dementia diagnosis: Early dementia with Lewy bodies (DLB) and Alzheimer disease (AD)	2010	Clinical Neurophysiology	10.1016/j.neucli.2010.08.001	D’Annunzio University of Chieti-Pescara	Italy	Ministry of Health for Institutional Research (Ricerca corrente), Italy	Cross-sectional		EEG	Neuropsychological	RS	EC	DLB	32	15	69.9 ± 4.7	Event-related	ERPs	No	No	DLB patients display a more delayed P300 in anterior than in posterior derivations. In ADD patients and controls, P300 latency is greater in posterior leads than in anterior leads
														Task	Auditory oddball task	ADD	37	12	71.7 ± 4.7					The amplitude of P300 is prominent in frontal leads in DLB patients and in parietal leads in ADD patients and controls
																HC	50	24	72.0 ± 4.1					P300 frontal delay is positively correlated with scores from neuropsychological tests that measure frontal lobe functions
102	Bonanni	Onofrj	EEG comparisons in early Alzheimer’s disease, dementia with Lewy bodies and Parkinson’s disease with dementia patients with a 2-year follow-up	2008	Brain	10.1093/brain/awm322	D’Annunzio University of Chieti-Pescara	Italy	N/A	Longitudinal	2 years	EEG	N/A	RS	EC	ADD	40	18	71.5 ± 4.5	Spectral	Power spectral density	No	No	Differences between ADD and DLB patients are evident in EEGs from posterior derivations
																DLB	36	14	70.4 ± 4.9	Spectral	Dominant frequency			ADD patients display dominant frequencies at 8.3 ± 0.6Hz, whereas DLB patients exhibit dominant frequencies at 7.4 ± 1.6 Hz
																PDD	35	12	70.0 ± 4.0	Spectral	Frequency prevalence			2-year follow-up shows EEG abnormalities from posterior leads in all DLB patients and in 75% of PDD patients
																HC	50	25	71.3 ± 4.4
103	Bootsma	Hortobágyi	Neural correlates of motor skill learning are dependent on both age and task difficulty	2021	Frontiers in Aging Neuroscience	10.3389/fnagi.2021.643132	University of Groningen	The Netherlands	N/A	Cross-sectional		EEG	N/A	RS	EC	Younger HC	36	20	21.1 ± 1.3	Spectral	Power spectral density	No	No	Age-related deterioration in motor performance is pronounced with increasing task difficulty and accompanied by a more bilateral activity in older adults
														Task	Motor mirror star tracing task	Older HC	36	16	70.4 ± 4.1					Healthy older adults that practice at the low or medium difficulty levels are able to maintain improvements in accuracy at retention and display modulation of alpha task-related power
																								There is no overall age-related deterioration in neural plasticity, but both age and task complexity affect motor learning and related brain plasticity
104	Bootsma	Hortobágyi	Failure to engage neural plasticity through practice of a high-difficulty task is accompanied by reduced motor skill retention in older adults	2020	Neuroscience	10.1016/j.neuroscience.2020.10.013	University of Groningen	The Netherlands	N/A	Cross-sectional		EEG	N/A	Task	Motor mirror star tracing task	HC	36	16	70.4 ± 4.1	Spectral	Power spectral density	No	No	Practicing a motor task at a high difficulty level impairs motor skill consolidation
																								Older adults exhibit a reduction in task-related alpha power in the frontal and parietal electrodes after practising the skill at the low and medium difficulty levels
105	Bosboom	Berendse	MEG resting state functional connectivity in Parkinson’s disease related dementia	2009	Journal of Neural Transmission	10.1007/s00702-008-0132-6	University of Groningen	The Netherlands	Novartis Foundation	Cross-sectional		MEG	N/A	RS	EC	PDD	13	5	74.4 ± 4.9	Functional connectivity	Synchronization likelihood	No	No	PDD is characterized by a decrease of alpha fronto-temporal as well as low frequency intertemporal resting state functional connectivity
																PD	13	7	71.7 ± 5.1					Changes in functional connectivity in PDD patients are similar to those observed in ADD patients
106	Bosboom	Wolters	Resting state oscillatory brain dynamics in Parkinson’s disease: An MEG study	2006	Clinical Neurophysiology	10.1016/j.clinph.2006.06.720	University Medical Center, Amsterdam	The Netherlands	N/A	Cross-sectional		MEG	N/A	RS	EO/EC	PDD	13	5	74.38 ± 4.9	Spectral	Power spectral density	No	No	PDNC is characterized by a slowing of resting state brain activity in theta, beta and gamma bands
																PDNC	13	7	71.69 ± 5.1					PDD displays a further slowing resting state brain activity than PDNC in delta and alpha bands. PDD patients exhibit lower reactivity to eye-opening
																HC	13	5	71.69 ± 5.9
107	Bousleiman	Fuhr	Power spectra for screening parkinsonian patients for mild cognitive impairment	2014	Annals of Clinical and Translational Neurology	10.1002/acn3.129	University of Basel	Switzerland	Swiss Parkinson’s Disease Association	Cross-sectional		EEG	N/A	RS	EC	PDMCI	12	N/A	N/A	Spectral	Power spectral density	No	No	PDMCI patients display a decrease in the alpha1 power (8–10 Hz) when compared to PDNC patients, particularly in right temporal areas
									Voluntary Academic Society (Freiwillige Akademische Gesellschaft, FAG), Basel, Switzerland							PDNC	41	N/A	N/A
									Swiss National Science Foundation (SNSF)
108	Boutros	Nasrallahb	Evoked potentials in subjects at risk for Alzheimer’s disease	1995	Psychiatry Research	10.1016/0165-1781(95)02597-P	West Haven VA Medical Center	USA	Ohio Department of Aging, USA	Cross-sectional		EEG	N/A	RS	EC	HC SAR	10	8	53.8 (mean)	Event-related	ERPs	No	No	In comparison to the other three groups, DAR participants display larger P50 reaction amplitudes to frequent stimuli and P300 response amplitudes	SAR = possible at-risk of developing AD
														Task	Auditory oddball task	HC PAR	17	14	52.5 (mean)					Compared to participants without a family history of ADD, DAR participans exhibit a greater N100 component	PAR = probable at-risk of developing AD
																HC DAR	6	5	52.3 (mean)						DAR = definite at-risk of developing AD
																HC	19	13	53.6 (mean)
109	Brady	Bardouille	Periodic/Aperiodic parameterization of transient oscillations (PAPTO)–Implications for healthy ageing	2022	NeuroImage	10.1016/j.neuroimage.2022.118974	Dalhousie University, Halifax	Canada	Natural Sciences and Engineering Research Council of Canada (NSERC)	Cross-sectional		MEG	N/A	RS	EC	HC	647	N/A	18 - 88 (range)	Spectral	Periodic/aperiodic parametrization of transient oscillations (PAPTO)	No	No	Beta occurrence rate almost doubles over the adult lifespan
									Department of Health and Wellness, Nova Scotia, Canada															The periodic/aperiodic parametrization of transient oscillations (PAPTO) technique is more sensitive to neocortical transient beta rhythms compared to more conventional transient event detection algorithms and captures more variance in the resting-state occurrence rate of beta events
110	Breslau	Buchsbaum	Topographic EEG changes with normal aging and SDAT	1989	Electroencephalography and Clinical Neurophysiology	10.1016/0013-4694(89)90063-1	University of California, Irvine	USA	N/A	Cross-sectional		EEG	N/A	RS	EC	ADD	8	4	70 ± 5.1	Spectral	Power spectral density	No	No	Controls display less occipital alpha and greater mid-parietal alpha than ADD patients
																HC	15	7	70 ± 7.8					ADD patients exhibit a marked delta asymmetry in temporal regions
111	Briel	Fairbairn	EEG findings in dementia with Lewy bodies and Alzheimer’s disease	1999	Journal of Neurology, Neurosurgery & Psychiatry	10.1136/jnnp.66.3.401	Institute for Health of the Elderly, Newcastle General Hospital	UK	N/A	Cross-sectional		EEG	N/A	RS	EC	DLB	14	7	78.1 ± 7.24	Spectral	Power spectral density	No	No	DLB patients exhibit a loss of alpha activity (dominant rhythm), temporal lobe slow wave transients, and a positive correlation between temporal lobe slow wave transients and a clinical history of loss of consciousness
																ADD	11	6	73.4 ± 10.21					ADD patients are less likely to show transient slow waves and tend to have less marked slowing of dominant rhythm
112	Briels	Gouw	Reproducibility of EEG functional connectivity in Alzheimer’s disease	2020	Alzheimer’s Research & Therapy	10.1186/s13195-020-00632-3	Vrije University, Amsterdam	The Netherlands	N/A	Cross-sectional		EEG	Neuropsychological	RS	EC	Cohort 1: ADD	214	104	67 ± 8	Functional connectivity	Coherence; Imaginary cohernce	No	No	The amplitude enevelope correlation with leakage correction in the alpha and beta frequency band shows the most reproducible changes in functional connectivity and is strongly correlated with disease severity
																Cohort 1: SCDD	137	76	62 ± 8	Functional connectivity	Phase locking value; Phase lag index; Weighted phase lag index
																Cohort 2: ADD	196	94	69 ± 10	Functional connectivity	Amplitude envelope correlation; Corrected amplitude envelope correlation
																Cohort 2: SCD	202	89	60 ± 10
113	Brown	Panegyres	Electroencephalography in young onset dementia	2023	BMC Neurology	10.1186/s12883-023-03248-w	University of Western Australia, Crawley	Australia	York Neuroscience Discovery Inc.	Longitudinal	10 years	EEG	N/A	RS	EO/EC	Young onset ADD	103	61	45 - 64 (range)	Spectral	Power spectral density	No	No	80.9% of young onset ADD patients have abnormal EEGs
																Young onset FTD	28	12	41 - 64 (range)					Slow wave changes are more frequent in young onset ADD patients than in young onset FTD patients, but there is no difference in the frequency of epileptiform activity between groups
																HC	100	51	30 - 65 (range)					The absence of slow wave changes and epileptiform activity has a 100% negative predictive value and likelihood radio of 0.14 for young onset ADD patients and 0.62 for young onset FTD patients
114	Bruffaerts	Clarke	Perceptual and conceptual processing of visual objects across the adult lifespan	2019	Scientific Reports	10.1038/s41598-019-50254-5	University of Cambridge	UK	Research Foundation – Flanders (Fonds voor Wetenschappelijk Onderzoek – Vlaanderen, FWO), Belgium	Cross-sectional		MEG	Neuropsychological	Task	Visual picture naming task	HC	85	N/A	53.2 ± 18.0	Event-related	ERFs	Yes	No	There is an age-depedent neural slowing and decreases in measures of visual and semantic information. Decreased visual effects are correlated to decreased semantic effects
									Biotechnology and Biological Sciences Research Council (BBSRC), UK															Latency of visual processing does not correlate with cognition
115	Bruña	Becker	MEG oscillatory slowing in cognitive impairment is associated with the presence of subjective cognitive decline	2023	Clinical EEG and Neuroscience	10.1177/15500594221072708	Polytechnic University of Madrid	Spain	National Institute on Aging (NIA), USA	Cross-sectional		MEG	Neuropsychological	RS	EC	IWOC	32	18	60.2 ± 8.5	Spectral	Power spectral density	No	Yes	Compared to HC and IWOC, amnestic MCI patients display a decrease in power for high fequency oscillations and an increase in power in alpha oscillations, particularly in parietal and medial frontal regions	IWOC = individuals showing cognitive impairment without subjective complaints
									Neuroimaging Core of the Alzheimer’s Disease Research Center, USA							Amnestic MCI	27	20	66.4 ± 10.4
																HC	70	45	66.0 ± 8.5
116	Bruña	Becker	Sex differences in magnetoencephalography-identified functional connectivity in the human connectome project connectomics of brain aging and dementia cohort	2022	Brain Connectivity	10.1089/brain.2021.0059	Polytechnic University of Madrid	Spain	National Institute on Aging (NIA), USA	Cross-sectional		MEG	MRI	RS	EO	Males HC	51	0	65.78 ± 8.95	Functional connectivity	Phase locking value	No	Yes	Women exhibit higher functional connectivity values than men in a frontal cluster, involving anterior cingulate and medial frontal lobe
									Neuroimaging Core of the Alzheimer’s Disease Research Center, USA				Neuropsychological			Females HC	87	87	64.24 ± 9.19					Differences between women and men persist when considering only cognitively intact individuals, but not when considering only cognitively impaired individuals
117	Bruña	Hornero	Analysis of spontaneous MEG activity in mild cognitive impairment and Alzheimer’s disease using spectral entropies and statistical complexity measures	2012	Journal of Neural Engineering	10.1088/1741-2560/9/3/036007	University of Valladolid	Spain	Ministry of Science and Innovation, Spain	Cross-sectional		MEG	N/A	RS	EC	ADD	36	24	74.1 ± 6.9	Complexity	Shannon entropy; Tsallis entropy; Rényi entropy	No	No	There are differences between ADD patients and HC in all entropy, disequilibrium and spectral complexity measures
									General CSIC Foundation							MCI	18	10	74.9 ± 5.6	Complexity	Disequilibrium			MCI patients and HC differ in measures of Euclidean distance disequilibrium and Lopez Ruiz-Mancini-Calbet complexity
																HC	26	16	72.0 ± 5.9	Complexity	Lopez Ruiz–Mancini–Calbet complexity
118	Buján	Edwards	Cortical auditory evoked potentials in mild cognitive impairment: Evidence from a temporal‐spatial principal component analysis	2019	Psychophysiology	10.1111/psyp.13466	University of A Coruña	Spain	Galician Government (Xunta de Galicia), Spain	Cross-sectional		EEG	N/A	RS	EC	MCI	21	9	73.89 ± 5.74	Event-related	ERPs	No	No	Compared to controls, patients with probable MCI show an amplitude increase in N1b for speech sounds and a decrease in P2, especially for pure tones
									Health Byrd Alzheimer’s Institute, University of South Florida							HC	21	12	70.78 ± 5.36					N1b and P2 values can discriminate MCI patients from controls
119	Burianová	Sowman	Motor neuroplasticity: A MEG-fMRI study of motor imagery and execution in healthy ageing	2020	Neuropsychologia	10.1016/j.neuropsychologia.2020.107539	Swansea University	UK	National Health and Medical Research Council (NHMRC), Australia	Cross-sectional		MEG	fMRI	Task	Motor finger configuration task	Younger HC	16	8	26 ± 4.3	Event-related	Movement-related beta desynchronization (MRBD)	No	Yes	Compared to younger adults, older individuals exhibit stronger movement-related beta desynchronization during both motor execution and imagery
																Older HC	16	8	64 ± 4.5					Stronger connectivity to bilateral M1 in the older group is negatively correlated with performance on the mental execution, but not mental imagery, task
																								Older adults show over-activation of the sensorimotor network during mental imagery
120	Buscema	Grossi	The IFAST model, a novel parallel nonlinear EEG analysis technique, distinguishes mild cognitive impairment and Alzheimer’s disease patients with high degree of accuracy	2007a	Artificial Intelligence in Medicine	10.1016/j.artmed.2007.02.006	Semeion Research Centre of Sciences of Communication, Rome	Italy	N/A	Cross-sectional		EEG	N/A	RS	EC	ADD	180	130	77 ± 6.78	Other	Implicit function as squashing time (IFAST)	Yes	No	A novel artificial neural networks technique named IFAST (implicit function as squashing time) is used to classify ADD from MCI patients
																MCI	115	66	76 ± 6.37					The new artificial neural networks processes the weights to select the most relevant features and can discriminate ADD from MCI patients with high accuracy (92.33%)
121	Buscema	Grossi	The implicit function as squashing time model: a novel parallel nonlinear EEG analysis technique distinguishing mild cognitive impairment and Alzheimer’s disease subjects with high degree of accuracy	2007b	Computational Intelligence and Neuroscience	10.1155/2007/35021	Semeion Research Centre of Sciences of Communication, Rome	Italy	N/A	Cross-sectional		EEG	N/A	RS	EC	ADD	180	130	77 ± 6.78	Other	Implicit function as squashing time (IFAST)	Yes	No	The artificial neural networks reported in the study do not use EEG data as input, but the weights of the connections within a nonlinear autoassociative artificial neural network trained on the EEG data
																MCI	115	66	76 ± 6.37					The new artificial neural network can discriminate ADD from MCI patients with high accuracy
122	Calzetti	Mancia	Frontal intermittent rhythmic delta activity (FIRDA) in patients with dementia with Lewy bodies: A diagnostic tool?	2002	Neurological Sciences	10.1007/s100720200072	University of Parma	Italy	N/A	Longitudinal	2 years	EEG	N/A	RS	EC	DLB	10	3	69.5 (median)	Spectral	Bilateral frontal intermittent rhythmic delta activity (FIRDA)	No	No	Bilateral frontal intermittent rhythmic delta activity is the predominant EEG pattern in 7 out of 10 patients with probable DLB
																ADD	9	5	73 (median)					2 out of 9 patients with probable ADD exhibit bilateral frontal intermittent rhythmic delta activity
123	Cantero	Garcia-Solis	Functional integrity of thalamocortical circuits differentiates normal aging from mild cognitive impairment	2009	Human Brain Mapping	10.1002/hbm.20819	Pablo de Olavide University, Seville	Spain	European Union	Cross-sectional		EEG	N/A	RS	EC	MCI	20	9	68.4 ± 6.1	Spectral	Power spectral density	No	Yes	Synaptic flow in the lower alpha frequency (7.5 - 10 Hz) band is abnormally facilitated in MCI patients, especially from thalamus to cortex
									Ministry of Science and Innovation, Spain							HC	20	10	66.8 ± 4.7					MCI patients and controls display a bidirectional decrease of thalamocortical synaptic transmission in the upper alpha subdivision (10.1 - 12.5 Hz). This is age-dependent in the control group only
									Regional Government of Andalusia (Junta de Andalucía), Spain
124	Cao	Sarrigiannis	Ultra-high-resolution time-frequency analysis of EEG to characterise brain functional connectivity with the application in Alzheimer’s disease	2022	Journal of Neural Engineering	10.1088/1741-2552/ac84ac	Cranfield University	UK	N/A	Cross-sectional		EEG	N/A	RS	EO/EC	ADD	20	8	60 ± 4.4	Spectral	Wavelet transform (time-frequency analysis)	Yes	No	Using the peak frequency estimated from a revised Hilbert–Huang transformation (RHHT) cross-spectrum as a biomarker and a support vector machine classifier, ADD patients can be discriminated from HC with an accuracy of 89%
																HC	20	12	61 ± 6.7					The proposed method performs beter than the wavelet cross-spectrum and other functional connectivity measures in the temporal or frequency domain
																								The interconnections between posterior and other brain regions are affected in ADD patients
125	Caplan	Dixon	Distinguishing rhythmic from non-rhythmic brain activity during rest in healthy neurocognitive aging	2015	NeuroImage	10.1016/j.neuroimage.2015.03.001	University of Alberta, Edmonton	Canada	Natural Sciences and Engineering Research Council of Canada (NSERC)	Cross-sectional		EEG	N/A	RS	EC	Younger HC	16	N/A	18 - 30 (range)	Spectral	Better OSCillation detection method (BOSC)	No	No	In both age groups, delta oscillations are more prevalent than theta oscillations
									National Institutes of Health (NIH), USA							Older HC	12	N/A	60 - 74 (range)					Using stringent and established criteria for rhythmicity, slow rhythms are found to be present in the brain at rest at the delta and alpha frequency bands but not theta band, and they remain stable in healthy ageing
									National Institute on Aging (NIA), USA
126	Caravaglios	Piccoli	EEG resting-state functional networks in amnestic mild cognitive impairment	2023	Clinical EEG and Neuroscience	10.1177/15500594221110036	Cannizzaro Hospital, Catania	Italy	N/A	Cross-sectional		EEG	N/A	RS	EC	Amnestic MCI	125	71	68.9 ± 6.7	Spectral	Power spectral density	No	Yes	Compared to HC, amnestic MCI patients exhibit increased delta/beta activity in the superior frontal gyrus and decreased alpha1 activity in the paracentral lobule (ie, default mode network)
																HC	70	40	68.2 ± 11.1					Compared to HC, amnestic MCI patients display greater delta/theta/alpha/beta in the superior frontal gyrus (i.e, attention network)
																								Compared to HC, amnestic MCI patients show lower alpha in the left superior parietal lobe, as well as a lower delta/ theta and beta, respectively in post-central, and in superior frontal gyrus(ie, attention network)
127	Caravaglios	Balconi	Beta responses in healthy elderly and in patients with amnestic mild cognitive impairment during a task of temporal orientation of attention	2016	Clinical EEG and Neuroscience	10.1177/1550059416676144	Cannizzaro Hospital, Catania	Italy	N/A	Cross-sectional		EEG	N/A	RS	EC	Amnestic MCI	15	9	68.1 ± 9.0	Event-related	ERSPs	No	No	Controls display greater beta power than MCI patients, both during rest and during the omitted tone task
														Task	Auditory omitted tone detection task	HC	15	9	69.6 ± 8.1	Event-related	Intertrial coherence			During the omitted tone task, MCI patients and controls exhibit similar spectral perturbation responses
																								During the omitted tone task, MCI patients show greater beta phase locking than controls
128	Caravaglios	Costanzo	Patients with mild cognitive impairment have an abnormal upper-alpha event-related desynchronization/synchronization (ERD/ERS) during a task of temporal attention	2015	Journal of Neural Transmission	10.1007/s00702-014-1262-7	Cannizzaro Hospital, Catania	Italy	N/A	Cross-sectional		EEG	N/A	Task	Auditory omitted tone detection task	Amnestic MCI	27	16	70.6 ± 6.6	Event-related	ERS	No	No	During the waiting epoch, HC present an upper-alpha event-related desynchronization at the level of both temporal and posterior brain regions
																HC	15	8	67.3 ± 6.5	Event-related	ERD			During the post-motor epoch, amnestic MCI patients present a weaker upper-alpha event-related synchronization on prefrontal regions
129	Caravaglios	Costanzo	Theta responses are abnormal in mild cognitive impairment: evidence from analysis of theta event-related synchronization during a temporal expectancy task	2013	Journal of Neural Transmission	10.1007/s00702-012-0921-9	Cannizzaro Hospital, Catania	Italy	N/A	Cross-sectional		EEG	N/A	RS	EC	MCI	25	15	70.6 ± 6.6	Event-related	ERS	No	No	During the post-motor condition, theta event-related synchronization occurs in prefrontal regions in both groups and controls exhibit greater theta enhancement
														Task	Auditory omitted tone detection task	HC	15	8	67.3 ± 6.5	Event-related	ERD			The pre-event epoch is characterized by theta event-related synchronization in both groups, but controls show greater theta event-related synchronization than MCI patients
																								Controls exhibit lateralization of event-related synchronization
130	Caravaglios	Muscoso	Theta power responses in mild Alzheimer’s disease during an auditory oddball paradigm: lack of theta enhancement during stimulus processing	2010	Journal of Neural Transmission	10.1007/s00702-010-0488-2	Cannizzaro Hospital, Catania	Italy	N/A	Cross-sectional		EEG	N/A	Task	Auditory oddball task	ADD	22	12	75.5 ± 6.0	Event-related	EROs	No	No	Compared to controls, ADD patients show an increased pre-stimulus theta power and a no significant post-stimulus theta power increase
																HC	16	9	72.7 ± 8.4					Controls display enhancement of early and late theta responses relative to the pre-stimulus baseline only during target tone processing
																								Controls exhibit a greater frontal dominance of theta power than ADD patients
131	Caravaglios	Muscoso	Decreased amplitude of auditory event-related delta responses in Alzheimer’s disease	2008	International Journal of Psychophysiology	10.1016/j.ijpsycho.2008.04.004	Cannizzaro Hospital, Catania	Italy	N/A	Cross-sectional		EEG	N/A	Task	Auditory oddball task	ADD	21	12	74.9 ± 7.4	Event-related	ERPs	No	No	There are no differences between ADD patients and controls in the latency and amplitude of N100 and P200 components
																HC	16	9	74.0 ± 8.4					Compared to ADD patients, controls exhibit an inrease in stimulus-related delta amplitude at 3 midline sites and especially at the frontal location
132	Carmona Arroyave	Pineda Salazar	Resting functional connectivity and mild cognitive impairment in Parkinson’s disease. An electroencephalogram study	2019	Future Neurology	10.2217/fnl-2018-0048	University of Antioquia, Medellín	Colombia	Research Development Committee (CODI) of the University of Antioquia, Colombia	Cross-sectional		EEG	N/A	RS	EC	PDMCI	14	4	66.1 ± 7.4	Functional connectivity	Coherence	No	No	In comparison to controls, PDNC patients show reduced intra- and interhemispheric coherence in alpha2
																PDNC	22	8	61.8 ± 8.0					Compared to PDNC patients, PDMCI patients display better intrahemispheric coherence in alpha 2 and better posterior interhemispheric coherence in beta1
																HC	36	12	63.3 ± 6.2					Compared to PDNC patients, PDMCI patients exhibit less frontal coherence in the beta frequency band
133	Cassani	Falk	Alzheimer’s disease diagnosis and severity level detection based on electroencephalography modulation spectral “patch” features	2019	IEEE Journal of Biomedical and Health Informatics	10.1109/JBHI.2019.2953475	University of Quebec, Montreal	Canada	Natural Sciences and Engineering Research Council of Canada (NSERC)	Cross-sectional		EEG	N/A	RS	EC	Mild ADD	19	9	74.1 ± 5.5	Spectral	Power modulation spectogram	No	Yes	A new method using 2-dimensional modulation spectral domain respresentation improves discrimination between controls and ADD patients and monitoring severity levels in ADD patients (mild vs severe)
																Severe ADD	15	11	75.0 ± 11.8
																HC	20	9	68.0 ± 8.6
134	Castañeda	Rangel	ERP assessment of semantic memory in Alzheimer’s disease	1997	International Journal of Psychophysiology	10.1016/S0167-8760(97)00064-0	National Autonomous University of Mexico, Mexico City	Mexico	National Autonomous University of Mexico (UNAM)	Cross-sectional		EEG	N/A	Task	Visual semantic categorization task	ADD	10	6	75.4 (mean)	Event-related	ERPs	No	No	ADD patients commit more errors in a semantic categorization task than healthy controls
																HC	10	5	67.8 (mean)					Compared to controls, ADD patients display a reduction in the N400 component
135	Caviness	Adler	Association between pathology and electroencephalographic activity in Parkinson’s disease	2017	Clinical EEG and Neuroscience	10.1177/1550059417696179	Mayo Clinic in Arizona, Scottsdale	USA	Michael J. Fox Foundation for Parkinson’s Disease Research	Cross-sectional		EEG	N/A	RS	EC	PD	14	N/A	N/A	Spectral	Power spectral density	No	No	Lewy type synucleinopathy histopathology grading in cingulate, frontal, and temporal cortical areas is associated with cortical physiology dysfunction, as assessed in delta band power	PDD-AD = Parkinson’s disease with dementia with AD pathological criteria at autopsy
									National Institute of Neurological Disorders and Stroke (NINDS), USA							PDD	14	N/A	N/A					Mean delta bandpower is greater in PDD-ADD than in PDD patients without ADD pathology
									National Institute on Aging (NIA), USA							PDD-AD	16	N/A
136	Caviness	Adler	Both early and late cognitive dysfunction affects the electroencephalogram in Parkinson’s disease	2007	Parkinsonism & Related Disorders	10.1016/j.parkreldis.2007.01.003	Mayo Clinic in Arizona, Scottsdale	USA	Arizona Disease Control Research Commission	Cross-sectional		EEG	N/A	RS	EC	PDD	8	N/A	78.0 ± 7.7	Spectral	Power spectral density	No	No	Compared to the PDNC and PDD groups, the PDMCI group exhibits mean quantitative EEG features that are midway between both groups
																PDMCI	16	N/A	80.4 ± 8.8
																PDNC	42	N/A	74.6 ± 8.6
137	Cecchetti	Filippi	Resting-state electroencephalographic biomarkers of Alzheimer’s disease	2021	NeuroImage: Clinical	10.1016/j.nicl.2021.102711	IRCCS San Raffaele Scientific Institute, Milan	Italy	Ministry of Health for Institutional Research (Ricerca corrente), Italy	Cross-sectional		EEG	fMRI	RS	EC	ADD	39	21	68.59 ± 1.10	Spectral	Power spectral density	No	Yes	Theta density increase is the earliest and most sensitive EEG marker of ADD pathology	MCI+ = mild cognitive impairment due to Alzheimer’s disease
																MCI+	51	30	72.30 ± 0.73	Functional connectivity	Graph theory metrics			Alpha2 density progressively decreases following the progression of ADD pathology	MCI- = mild cognitive impairment not due to Alzheimer’s disease
																MCI-	35	10	71.45 ± 1.16					EEG graph analysis of ADD patients shows network derangement at theta and alpha2 frequency bands
																HC	33	15	66.72 ± 1.17
138	Celsis	Marc-Vergnes	Lateral asymmetries in primary degenerative dementia of the Alzheimer type. A correlative study of cognitive, haemodynamic and EEG data, in relation with severity, age of onset and sex	1990	Cortex	10.1016/S0010-9452(13)80308-5	INSERM, Toulouse	France	N/A	Cross-sectional		EEG	N/A	RS	EC	ADD	20	9	65.7 ± 6.9	Spectral	Power spectral density	No	No	ADD patients display functional lateral asymmetries
																HC	20	11	65.1 ± 5.2					Complex relations may exist between the nature of the functional asymmetry and disease severity, age, and sex
139	Chai	Yang	Classification of mild cognitive impairment based on handwriting dynamics and qEEG	2023	Computers in Biology and Medicine	10.1016/j.compbiomed.2022.106418	Taiyuan University of Technology	China	National Natural Science Foundation of China (NSFC)	Cross-sectional		EEG	N/A	RS	EC	MCI	40	23	69.7 ± 5.09	Spectral	Mean power	Yes	No	The highest classification accuracy for the combined features is achieved using support vector machine with radial basis function kernel as the base classifier
									Applied Basic Research Project of Shanxi Province, China					Task	Motor handwriting task	HC	39	18	69.46 ± 6.64	Complexity	Fuzzy entropy
																				Functional connectivity	Asymmetry index
140	Chan	Rossor	EEG abnormalities in frontotemporal lobar degeneration	2004	Neurology	10.1212/01.WNL.0000123103.89419.B7	Imperial College London	UK	Alzheimer’s Society	Cross-sectional		EEG	N/A	RS	EC	ADD	20	7	59.5 ± 7.7	Spectral	Alpha rhythm disruption	No	No	The majority of FTLD patients display EEG abnormalities and these correlate with severity disease
									Medical Research Council (MRC), UK							Clinical FTLD	64	21	59.6 ± 9.1					EEG abnormalities do not significantly vary between FTLD and ADD patients
																Pathologic FTLD	24	8	55.3 ± 8.9
141	Chapman	DeGrush	Brain ERP components predict which individuals progress to Alzheimer’s disease and which do not	2011	Neurobiology of Aging	10.1016/j.neurobiolaging.2009.11.010	University of Rochester	USA	National Institutes of Health (NIH), USA	Cross-sectional		EEG	N/A	Task	Visual number-letter task	Stable MCI	28	15	74.8 ± 8.8	Event-related	ERPs	No	No	Certain ERP components can predict which MCI patients will progress to ADD
																Progressive MCI	15	3	76.7 ± 5.2
142	Chapman	Reilly	Brain event-related potentials: Diagnosing early-stage Alzheimer’s disease	2007	Neurobiology of Aging	10.1016/j.neurobiolaging.2005.12.008	University of Rochester	USA	National Institutes of Health (NIH), USA	Cross-sectional		EEG	N/A	Task	Visual number-letter task	ADD	12	3	75.8 ± 4.5	Event-related	ERPs	No	No	P3, CNV and other earlier ERP components can discriminate ADD patients from controls
																HC	12	9	74.2 ± 4.8
143	Chaturvedi	Roth	Quantitative EEG (QEEG) Measures Differentiate Parkinson’s Disease (PD) Patients from Healthy Controls (HC)	2017	Frontiers in Aging Neuroscience	10.3389/fnagi.2017.00003	University of Basel	Switzerland	Parkinson Schweiz	Cross-sectional		EEG	N/A	RS	EC	PDNC/PDMCI	50	17	68.8 ± 7.0	Spectral	Power spectral density	No	No	The penalized logistic regression method (LASSO) applied for classification between the groups results in a subset of six measures, reflecting differences in theta, alpha2, beta power, and alpha1/theta ratio in certain regions
									Voluntary Academic Society (Freiwillige Akademische Gesellschaft, FAG), Basel, Switzerland							HC	41	20	71.1 ± 7.7					Theta power in the temporal left area and alpha1/theta ratio in the central left region show the most discriminating features between PD patients and controls
									Swiss National Science Foundation (SNSF)
144	Chedid	Hassan	The development of an automated machine learning pipeline for the detection of Alzheimer’s Disease	2022	Scientific Reports	10.1038/s41598-022-22979-3	SynapseBio, New York	USA	Lebanese National Council for Scientific Research	Cross-sectional		EEG	N/A	RS	EC	ADD	20	12	75.7 ± 7.5	Spectral	Power spectral density	Yes	No	The quantitative analysis of brief (5 min), resting-state EEGs in the frequency domain using a portable, low density (14 channels) montage reveals significant differences between DDD patients and HC
									Association of Francophone Universities (Agence universitaire de la Francophonie, AUF)							HC	23	10	65.6 ± 6.8					Mean power spectral density is lower in HC than in ADD patients in the theta band and higher in HC than in ADD patients in the alpha and beta bands
																								ADD patients can be discriminated from HC with a mean accuracy of 81.11% using logistic regression analysis
145	Chen, Chih-Chung	Lee	Frequency power and coherence of electroencephalography are correlated with the severity of Alzheimer’s disease: A multicenter analysis in Taiwan	2015	Journal of the Formosan Medical Association	10.1016/j.jfma.2013.07.008	Taipei Medical University	Taiwan	Taipei Medical University - Shuang Ho Hospital, Taiwan	Cross-sectional		EEG	N/A	RS	EC	ADD (CDR = 0.5)	35	24	76.4 ± 6.9	Spectral	Power spectral density	No	No	Advanced ADD patients display greater slow-to-fast wave power ratio
																ADD (CDR = 1)	34	9	78.9 ± 8.1	Functional connectivity	Magnitude squared coherence			Global theta, delta, alpha, and beta band power ratio showthe strongest connection with stages of ADD of any power ratio metric
																ADD (CDR = 2)	17	10	80.2 ± 6.5					Several brain areas showed diminished coherence in patients with severe ADD, especially the centroparietal area
																ADD (CDR = 3)	9	4	81.4 ± 9.7
146	Chen, Lei	Liu	Cortical event-related potentials in Alzheimer’s disease and frontotemporal lobar degeneration	2015	Journal of the Neurological Sciences	10.1016/j.jns.2015.10.040	Tianjin Union Medical Center	China	N/A	Cross-sectional		EEG	N/A	Task	Auditory oddball task	ADD	42	22	69.79 ± 9.2	Event-related	ERPs	No	No	Compared to controls, ADD patients show longer latencies of P300 at parietal and central scalp deviations
																bvFTD	29	14	71.55 ± 7.9					Compared to controls, bvFTD patients display longer P300 latencies at parietal scalp deviations and a smaller amplitude at both parietal and central scalp deviations
																HC	35	20	68.03 ± 10.8					Latencies and amplitudes for the N200 component do not differ between groups
147	Chen, Ping-Yu	Cheng	Altered mismatch response of inferior parietal lobule in amnestic mild cognitive impairment: A magnetoencephalographic study	2021	CNS Neuroscience & Therapeutics	10.1111/cns.13691	Chang Gung University, Taoyuan	Taiwan	Ministry of Science and Technology, Taiwan	Cross-sectional		MEG	N/A	Task	Auditory oddball task	Amnestic MCI	26	15	71.96 ± 1.88	Event-related	ERFs	No	Yes	Compared to controls, aMCI patients show delayed magnetic mismatch negativity latencies in the inferior parietal lobule
									Chang Gung Memorial Hospital, Taiwan							HC	26	17	65.81 ± 1.45
									Ministry of Education, Taiwan
148	Chen, Xi	Li	Multiple cross-frequency coupling analysis of resting-state EEG in patients with mild cognitive impairment and Alzheimer’s disease	2023	Frontiers in Aging Neuroscience	10.3389/fnagi.2023.1142085	Shanghai University	China	Shanghai Hospital Development Center Foundation, China	Cross-sectional		EEG	N/A	RS	EC	ADD	43	23	73.79 ± 6.96	Functional connectivity	Cross-frequency coupling	No	No	Compared to MCI patients and HC, ADD patients exhibit enhanced couplings between low-frequency oscillations and high-frequency oscillations
									Shanghai Committee of Science and Technology, China							MCI	46	22	71.43 ± 7.13					Delta-gamma as well as theta-gamma couplings in the right temporal and parietal lobes are enhanced in MCI patients compared to HC
									Shanghai Municipal Health Commission, China							HC	43	18	70.67 ± 6.10					Theta-gamma coupling in the right temporal lobe is greater in MCI patients than in HC, and in ADD patients than in MCI patients
149	Chen, Yonglin	Tao	Multi-feature fusion learning for Alzheimer’s disease prediction using EEG signals in resting state	2023	Frontiers in Neuroscience	10.3389/fnins.2023.1272834	Anhui University, Hefei	China	National Natural Science Foundation of China (NSFC)	Cross-sectional		EEG	Neuropsychological	RS	N/A	ADD	36	N/A	N/A	Other	Dual-Branch Feature Fusion Network	Yes	No	Using an approach that combines Convolutional Neural Networks and Visual Transformers, ADD patients, FTD patients and HC can be discriminated with a classification accuracy of 80.23% based on resting-state EEG data and MMSE scores
									Natural Science Foundation for the Higher Education Institutions of Anhui Province, China							FTD	23	N/A	N/A
																HC	29	N/A	N/A
150	Chen, Yuxuan	Yuan	Electrophysiological resting state brain network and episodic memory in healthy aging adults	2022	NeuroImage	10.1016/j.neuroimage.2022.118926	University of Oklahoma, Norman	USA	National Science Foundation (NSF), USA	Cross-sectional		EEG	Neuropsychological	RS	EC	Middle-aged HC	15	9	33.5 ± 4.9	Functional connectivity	Pearson’s correlation coefficient	No	No	In the posterior cingulate/precuneus area of the default mode network, brain connectivity is negatively correlated with performance on an episodic memory task in both groups
									Oklahoma Center for the Advancement of Science and Technology, USA							Older HC	14	12	55.3 ± 4.8					In older HC, individual’s age is positively correlated with the connectivity in the posterior cingulate/precuneus area of the default mode network
									Institute for Biomedical Engineering, Science, and Technology at University of Oklahoma, USA
151	Chen, Yiqi	Guan	The weakened relationship between prestimulus alpha oscillations and response time in older adults with mild cognitive impairment	2020	Frontiers in Human Neuroscience	10.3389/fnhum.2020.00048	Tianjin Union Medical Center	China	National Key Research and Development Program of China	Cross-sectional		EEG	N/A	Task	Visual Eriksen flanker task	MCI	28	13	67.84 ± 4.03	Event-related	EROs	No	No	Prestimulus alpha power for fast trials is lower in controls than in MCI patients
									Shenzhen-Hong Kong Institute of Brain Science, China							HC	28	13	67.51 ± 4.02					Prestimulus alpha power and its correlation with response time is important for distinguishing MCI patients from controls
									Shenzhen Science and Technology Research Funding Program, China															Prestimulus alpha power and its correlation with response time could predict performance on some neuropsychological tests
									National Natural Science Foundation of China (NSFC)
152	Cheng, Chia-Hsiung	Wang	Subjective cognitive decline exhibits alterations of resting-state phase-amplitude coupling in precuneus	2023	Clinical Neurophysiology	10.1016/j.clinph.2023.08.015	Chang Gung University, Taoyuan	Taiwan	Chang Gung Memorial Hospital, Taiwan	Longitudinal	3 years	MEG	N/A	RS	EC	SCD	23	17	67.91 ± 1.85	Functional connectivity	Phase-amplitude coupling	No	Yes	Compared to HC, SCD patients display decreased theta-gamma phase-amplitude coupling in the precuneus
									Chang Gung University, Taiwan							HC	29	20	66.76 ± 1.47					Theta-gamma phase-amplitude coupling in the left precuneus is associated with SCD severity and performance of immediate recall in the baseline year
									Ministry of Science and Technology, Taiwan															There are no significant differences in phase-amplitude coupling of the baseline year between SCD-stable and SCD-decline patients
153	Cheng, Chia-Hsiung	Wang	Dysfunction of inferior parietal lobule during sensory gating in patients with amnestic mild cognitive impairment	2020	Frontiers in Aging Neuroscience	10.3389/fnagi.2020.00039	Chang Gung University, Taoyuan	Taiwan	Chang Gung Memorial Hospital, Taiwan	Cross-sectional		MEG	N/A	Task	Auditory paired-click task	Amnestic MCI	26	12	69.96 ± 1.78	Event-related	ERFs	No	Yes	MCI patients show M50 sensory gating deficits in the right inferior parietal lobule and left inferior frontal gyrus
									Chang Gung University, Taiwan							HC	23	14	69.04 ± 1.77					M50 deficiencies in sensory gating are negatively correlated with performance in neuropsychological memory tests
									Ministry of Science and Technology, Taiwan															M50 sensory gating ratios of the right inferior parietal lobule combined with neuropsychological performance can discriminate MCI patients from controls
154	Cheng, Chia-Hsiung	Lin	Inadequate inhibition of redundant auditory inputs in Alzheimer’s disease: An MEG study	2012	Biological Psychology	10.1016/j.biopsycho.2011.11.010	National Yang-Ming University, Taipei	Taiwan	Taipei Veterans General Hospital, Taiwan	Cross-sectional		MEG	N/A	Task	Auditory oddball task	ADD	13	5	77.8 (mean)	Event-related	ERFs	No	Yes	ADD patients display larger cortical activation of M50 than younger and older controls
									National Science and Technology Council (NSTC), Taiwan							Younger HC	12	5	27.9 (mean)					Compared with younger controls, smaller amplitudes and longer peak latencies are found in the mismatch negativity of older controls and ADD patients
									Ministry of Education, Taiwan							Older HC	12	5	70.7 (mean)					The mismatch negativity latency is longer in ADD patients than in older controls
155	Cheng, Pei-Ju	Pai	Dissociation between recognition of familiar scenes and of faces in patients with very mild Alzheimer disease: An event-related potential study	2010	Clinical Neurophysiology	10.1016/j.clinph.2010.03.033	Chang Gung University, Taoyuan	Taiwan	National Science and Technology Council (NSTC), Taiwan	Cross-sectional		EEG	N/A	Task	Visual face/scene recognition task	Very mild ADD	20	8	71.05 ± 8.24	Event-related	ERPs	No	Yes	N170 is elicited by face recognition in electrode cap position P8 and by scene recognition in P3 and P4
																HC	17	8	69.47 ± 9.59					Controls produce larger N170 than very mild ADD patients in P3 and P4
																								Patients do not show a familiarity effect when presented with familiar scenes from N250r in F3
156	Chiang, Hsiu-Sen	Pao	An EEG-based fuzzy probability model for early diagnosis of Alzheimer’s disease	2016	Journal of Medical Systems	10.1007/s10916-016-0476-7	National Taichung University of Science and Technology	Taiwan	Ministry of Science and Technology, Taiwan	Cross-sectional		EEG	N/A	RS	N/A	ADD	1	1	73	Spectral	Power spectral density	Yes	No	An Associative Petri Nets model shows the highest accuracy in detecting ADD, compared to support vector machine and neural network models
																HC	22	6	23 - 28 (range)	Complexity	Minimize entropy principle approach (MEPA)
157	Chiang, Hsueh-Sheng	Mudar	Differences in electroencephalography oscillations between normal aging and mild cognitive impairment during semantic memory retrieval	2023	European Journal of Neuroscience	10.1111/ejn.16001	University of Texas, Dallas	USA	National Institutes of Health (NIH), USA	Cross-sectional		EEG	N/A	Task	Visual semantic object retrieval task	MCI	20	10	67.8 ± 8.2	Event-related	EROs	No	No	Younger HC display theta and alpha event-related power differences between conditions, whereas older HC exhibit a high-beta event-related power difference
									RGK Foundation							Younger HC	29	18	21.3 ± 2.5					MCI patients show early event-related beta power differences between conditions, and older HC present an event-related low-beta power difference
									Alzheimer’s Association							Older HC	22	17	63.9 ± 6.4					Beta oscillations are positively correlated with behavioral performance in older HC only
158	Chiang, Hsueh-Sheng	Mudar	Age effects on event-related potentials in individuals with amnestic mild cognitive impairment during semantic categorization Go/NoGo tasks	2018	Neuroscience Letters	10.1016/j.neulet.2018.01.034	University of Texas, Dallas	USA	National Institutes of Health (NIH), USA	Cross-sectional		EEG	N/A	Task	Visual go/no-go task	Amnestic MCI	25	16	68.5 ± 8	Event-related	ERPs	No	No	There is a positive correlation between and N2 latency in the amnestic MCI group
									Alzheimer’s Association							HC	25	16	65.4 ± 7.1					P3 latency is prolonged with increasing age in both amnestic MCI patients and controls
									Berman Research Initiative at the Center for BrainHealth, USA
159	Chiang, Hsueh-Sheng	Hart	Altered neural activity during semantic object memory retrieval in amnestic mild cognitive impairment as measured by event-related potentials	2015	Journal of Alzheimer’s Disease	10.3233/JAD-142781	University of Texas, Dallas	USA	National Institutes of Health (NIH), USA	Cross-sectional		EEG	Neuropsychological	Task	Visual semantic object retrieval task	Amnestic MCI	16	6	69.7 ± 7.9	Event-related	ERPs	No	No	Amnestic MCI patients perform less accurately and more slowly than controls during a semantic memory task
									Alzheimer’s Association							HC	17	12	64.9 ± 6.6					Both groups display a left fronto-temporal ERP component starting around 750 ms post-stimulus
									Berman Research Initiative at the Center for BrainHealth, USA															Amnestic MCI patients show greater ERP difference than controls between retrieval non-retrieval trials in fronto-parietal regions, and this is negatively correlated with performance in a logical memory test
160	Chiang, Hsueh-Sheng	Hart	Age-related changes in feature-based object memory retrieval as measured by event-related potentials	2014	Biological Psychology	10.1016/j.biopsycho.2014.05.010	University of Texas, Dallas	USA	National Institutes of Health (NIH), USA	Cross-sectional		EEG	N/A	Task	Visual semantic object retrieval task	Younger HC	22	15	21.7 ± 3.2	Event-related	ERPs	No	No	Both groups display diferences in scalp potentials between retrieval and non-retrieval trials starting at around 750 ms in the left fronto-temporal regions and lasting longer than 1000 ms
									RGK Foundation							Older HC	22	17	63.9 ± 6.4					Older HC exhibit a frontal positive potential between 800 and 1000 ms
									Berman Research Initiative at the Center for BrainHealth, USA															Older HC patients perform as accurately as younger HC patients
161	Chino	Maestú	Episodic memory dysfunction and hypersynchrony in brain functional networks in cognitively intact subjects and MCI: a study of 379 individuals	2023	GeroScience	10.1007/s11357-022-00656-7	Autonomous University of Barcelona	Spain	Autonomous University of Barcelona, Spain	Cross-sectional		MEG	MRI	RS	N/A	MCI	118	74	74.28 ± 5.26	Functional connectivity	Phase locking value	No	Yes	Functional connectivity in the beta band in the right occipital region is negatively correlated with delayed recall scores
													Neuropsychological			HC	261	170	65.96 ± 8.48					APOE genotype is a moderator between beta functional connectivity and delayed recall performance in HC only
													APOE genotype											Beta functional connectivity in the anteroposterior brain regions is negatively correlated with memory performance in MCI patients
162	Chino-Vilca	Maestú	Sex specific EEG signatures associated with cerebrospinal fluid biomarkers in mild cognitive impairment	2022	Clinical Neurophysiology	10.1016/j.clinph.2022.08.007	Autonomous University of Barcelona	Spain	Government of Catalonia, Spain	Cross-sectional		EEG	CSF biomarkers	RS	EC	Male MCI	15	0	76.60 ± 4.64	Spectral	Power spectral density	No	No	In male MCI patients, there is a negative correlation between Aβ42 load and central-posterior theta power and a negative correlation between t-tau and widespread alpha power
																Female MCI	12	12	74.08 ± 6.48					In female MCI patients, there is a negative correlation between t-tau and widespread beta power
163	Choi	Lee	Prefrontal EEG slowing, synchronization, and ERP peak latency in association with predementia stages of Alzheimer’s disease	2023	Frontiers in Aging Neuroscience	10.3389/fnagi.2023.1131857	Human Anti-Aging Standards Research Institute, Uiryeong-gun	South Korea	Korea Institute of Oriental Medicine (KIOM)	Cross-sectional		EEG	PET	RS	EC	ADD	15	12	77 ± 4	Spectral	Power spectral density	No	No	MCI+ patients present decreasing prefrontal median frequency and increasing positive-peak latency values	MCI+ = mild cognitive impairment with Alzheimer’s disease pathology
									Korea Brain Research Institute					Task	Auditory passive stimulation task	MCI+	16	6	76 ± 5	Functional connectivity	Spectrum triangular index			There is a negative correlation between mean frequency and MCI+ and ADD stages	MCI- = mild cognitive impairment without Alzheimer’s disease pathology
																MCI-	42	18	74 ± 7	Event-related	ERPs			Positive-peak latency is positively correlated with MCI+ and ADD stages
																HC	27	13	73 ± 5
164	Choi	Kim	Resting-state prefrontal EEG biomarkers in correlation with MMSE scores in elderly individuals	2019	Scientific Reports	10.1038/s41598-019-46789-2	Human Anti-Aging Standards Research Institute, Uiryeong-gun	South Korea	Korea Institute of Oriental Medicine (KIOM)	Cross-sectional		EEG	Neuropsychological	RS	EC	HC	496	331	67.84 ± 9.77	Spectral	Power spectral density	No	No	There is a moderate correlation between resting EEG slowing of alpha rhythms and MMSE scores
									Korea Forestry Promotion Institute															A model with three resting EEG biomarkers and demographic biomarkers can predict MMSE scores
165	Chow	Alain	Default mode network and neural phase synchronization in healthy aging: A resting state EEG study	2022	Neuroscience	10.1016/j.neuroscience.2022.01.008	Rotman Research Institute of Baycrest, Toronto	Canada	Natural Sciences and Engineering Research Council of Canada (NSERC)	Cross-sectional		EEG	N/A	RS	EO/EC	Younger HC	55	28	21.89 ± 3.10	Functional connectivity	Phase locking value	No	Yes	Older HC present decreased connectivity in the alpha2 band between the medial prefrontal cortex and other default mode network regions
									Alzheimer Society of Canada							Older HC	34	16	75.41 ± 6.54					Decreased connectivity in the bilateral lateral temporal cortices is associated with lower performance in semantic fluency and executive functioning in older HC
																								Older HC show greater phase-locking value in theta and beta bands between the medial prefrontal cortex and posterior cingulate regions
166	Chriskos	Bamidis	Applications of convolutional neural networks in neurodegeneration and physiological aging	2021	International Journal of Psychophysiology	10.1016/j.ijpsycho.2020.08.015	Aristotle University of Thessaloniki	Greece	Coach Assistant via Projected and Tangible Interface (CAPTAIN)	Cross-sectional		EEG	N/A	RS	EC	Older HC (pathological aging)	23	18	66.95 ± 6.4	Functional connectivity	Synchronization likelihood	Yes	No	Convolutional neural networks can accurately classify individuals into healthy, pathological, and young groups
									Horizon 2020 Programme, European Union							MCI (pathological aging)	84	66	69.95 ± 6.4	Complexity	Relative wavelet entropy
									Hellenic Foundation for Research and Innovation (HFRI)							Younger HC (physiological aging)	51	38	27.60 ± 7.3
																Older HC (physiological aging)	41	29	67.70 ± 6.2
167	Chu	Juan	A holo-spectral EEG analysis provides an early detection of cognitive decline and predicts the progression to Alzheimer’s disease	2023	Frontiers in Aging Neuroscience	10.3389/fnagi.2023.1195424	National Central University, Taoyuan	Taiwan	N/A	Longitudinal	3 years	EEG	N/A	RS	EO/EC	Mild ADD	61	31	78.9 ± 6.5	Spectral	Holo-Hilbert spectral analysis	Yes	No	Compared to HC, all ADD and MCI patients present augmented amplitude modulation power of lower-frequency oscillations (delta and theta bands) with attenuated amplitude modulation power of higher-frequency oscillations
																Moderate ADD	35	22	80.9 ± 5.2					Machine learning algorithms can discriminate between groups with good sensitivity and specificity
																Severe Add	16	13	80.1 ± 5.9					In the longitudinal MCI follow-up, the initial contrasted Holo-Hilbert spectral analysis between MCI-stable and MCI-converted groups shows attenuated amplitude modulation power of alpha and beta band oscillations
																MCI	42	21	73.5 ± 8.2
																HC	51	24	69.6 ± 5.8
168	Cichocki	Kurachi	EEG filtering based on blind source separation (BSS) for early detection of Alzheimer’s disease	2005	Clinical Neurophysiology	10.1016/j.clinph.2004.09.017	Warsaw University of Technology	Poland	N/A	Cross-sectional		EEG	N/A	RS	EC	MCI	22	N/A	71.9 ± 10.2	Spectral	Power spectral density	No	No	Filtering based on blind source separation can improve the performance of the existing EEG approaches to detect early diagnosis of ADD
																HC	38	N/A	71.7 ± 8.3
169	Cid-Fernández	Díaz	Information processing becomes slower and predominantly serial in aging: Characterization of response-related brain potentials in an auditory-visual distraction-attention task	2016	Biological Psychology	10.1016/j.biopsycho.2015.11.002	University of Santiago de Compostela	Spain	Ministry of Economy and Competitiveness, Spain	Cross-sectional		EEG	N/A	Task	Auditory-visual distraction-attention task	Younger HC	22	17	23.2 ± 2.6	Event-related	ERPs	No	No	Older and middle-aged individuals display longer reaction times and latencies of pre- and post-response frontal positivity and parietal response positivity than younger individuals
									Galician Government (Xunta de Galicia), Spain							Middle-aged HC	27	16	56.5 ± 3.9					The inter-peak latencies of older and middle-aged individuals are longer than those of younger individuals
																Older HC	24	17	70.9 ± 4.7
170	Clark	Parra	Robust assessment of eeg connectivity patterns in mild cognitive impairment and Alzheimer’s disease	2022	Frontiers in Neuroimaging	10.3389/fnimg.2022.924811	University of Strathclyde, Glasgow	UK	N/A	Cross-sectional		EEG	N/A	RS	N/A	MCI (Sporadic MCI Dataset)	13	N/A	73.08 ± 9.01	Functional connectivity	Imaginary coherence	No	No	Imaginary part of coherency and eigenvector alignment reveal topological differences in connectivity networks of the study’s cohorts
																HC (Sporadic MCI Dataset)	19	N/A	67.21 ± 10.14	Functional connectivity	Eigenvector alignment			Consistent alignments across frequency ranges indicate differences between control and sporadic MCI results, with eigenvector alignment showing promise as a reliable tool for early-onset ADD detection
																ADD (Familial AD Dataset)	10	N/A	44.4 ± 3.2
																HC (Familial AD Dataset)	10	N/A	44.3 ± 5.6
171	Claus	van Gool	Quantitative spectral electroencephalography in predicting survival in patients with early Alzheimer disease	1998	Archives of Neurology	10.1001/archneur.55.8.1105	Academic Medical Center, Amsterdam	The Netherlands	N/A	Longitudinal	4.4 years	EEG	N/A	RS	EC	ADD	101	58	79.2 ± 6.3	Spectral	Power spectral density	No	No	In individuals with early ADD, decreased beta and alpha activity on the quantitative spectral EEG is an independent predictor of death
																								Higher theta activity from frontocentral leads, lower alpha activity from parieto-occipital leads, and lower beta activity from parieto-occipital leads are all associated with an increased risk of death
																								Loss in parieto-occipital beta and alpha power are independently and significantly predictive of death
172	Coben	Storandt	A longitudinal EEG study of mild senile dementia of Alzheimer type: changes at 1 year and at 2.5 years	1985	Electroencephalography and Clinical Neurophysiology	10.1016/0013-4694(85)91048-X	Washington University, St. Louis	USA	National Institute of Mental Health (NIMH), USA	Longitudinal	2.5 years	EEG	N/A	RS	EC	ADD	40		71.6 ± 4.2	Spectral	Power spectral density	No	No	Healthy controls exhibit increased delta and decreased beta and mean frequency over the 2.5-year follow-up
									National Institute on Aging (NIA), USA							HC	41		71.4 ± 5.0					ADD patients display increased delta and theta and decreased beta, alpha and mean frequency over the 2.5-year follow-up
									Division of Research Resources, USA
173	Cocquyt	De Letter	Effects of healthy aging and gender on the electrophysiological correlates of semantic sentence comprehension: the development of Dutch normative data	2023	Journal of Speech, Language, and Hearing Research	10.1044/2023_JSLHR-22-00545	Ghent University	Belgium	Ghent University, Belgium	Cross-sectional		EEG	N/A	Task	Visual semantic sentence congruity task	Younger HC	40	20	20 - 39 (range)	Event-related	ERPs	No	No	Older HC present smaller P2 amplitudes than younger HC
																Middle-aged HC	40	20	40 -59 (range)					Older HC exhibit a smaller N400 effect than younger and middle-aged HC
																Older HC	30	15	≥ 60
174	Colloby	Taylor	Multimodal EEG-MRI in the differential diagnosis of Alzheimer’s disease and dementia with Lewy bodies	2016	Journal of Psychiatric Research	10.1016/j.jpsychires.2016.03.010	Newcastle University, Newcastle upon Tyne	UK	Newcastle Healthcare Charity, UK	Cross-sectional		EEG	MRI	RS	EC	ADD	30	8	77.4 ± 7.8	Spectral	Power spectral density	Yes	No	A combined EEG-MRI support vector machine model can discriminate controls from ADD patients and DLB from ADD patients
									Wellcome Trust, UK							DLB	21	6	76.7 ± 6.2	Functional connectivity	Coherence
																HC	21	7	76.2 ± 5.3
175	Comi	Franceschi	EEG coherence in Alzheimer and multi-infarct dementia	1998	Archives of Gerontology and Geriatrics	10.1016/s0167-4943(98)80016-2	University of Milan	Italy	N/A	Cross-sectional		EEG	MRI	RS	EC	Mild-moderate ADD	39	N/A	64.7 (mean)	Functional connectivity	Spectral coherence	No	No	Alpha coherence is decreased in both ADD and MID patients
																Severe ADD	22	N/A	67.8 (mean)					Delta coherence is increased and diffuse in MID patients
																Multi-infarct dementia	41	N/A	70.3 (mean)					The reduction of alpha coherence is diffuse in multi-infarct patients and in centro-anterior regions in ADD
																HC	20	N/A	68.5 (mean)
176	Cook	Leuchter	Synaptic dysfunction in Alzheimer’s disease: clinical assessment using quantitative EEG	1996	Behavioural Brain Research	10.1016/0166-4328(95)00214-6	University of California, Los Angeles	USA	National Institute of Mental Health (NIMH), USA	Cross-sectional		EEG	N/A	RS	EC	ADD	49	N/A	≥ 60	Functional connectivity	Spectral coherence	No	No	Coherence and cordance measures can be used to study synaptic dysfunction in ADD
									UCLA Alzheimer’s Disease Center							VD	29	N/A	≥ 60	Spectral	Cordance
																HC	38	N/A	≥ 60
177	Cope	Rowe	Causal evidence for the multiple demand network in change detection: auditory mismatch magnetoencephalography across focal neurodegenerative diseases	2022	Journal of Neuroscience	10.1523/JNEUROSCI.1622-21.2022	University of Cambridge	UK	National Institute for Health and Care Research (NIHR), UK	Cross-sectional		MEG	MRI	Task	Auditory oddball task	ADMCI	27	14	73.4 ± 8.68	Event-related	ERFs	No	Yes	Atrophy of any node in the multiple demant system is sufficient to impair auditory neurophysiological response to change in frequency, location, intensity, continuity, or duration	nfvPPA = non-fluent variant primary progressive aphasia
									James S. McDonnell Foundation							bvFTD	23	13	61.8 ± 5.45	Functional connectivity	Dynamic causal modelling			Multiple demant regions exhibit increased functional but decreased effective connectivity in all patient groups	PCA = posterior cortical atrophy
									Medical Research Council (MRC), UK							nfvPPA	10	7	71.6 ± 9.11
																PCA	15	9	62.5 ± 8.43
																HC	48	26	63.6 ± 8.19
178	Coquelet	De Tiège	The electrophysiological connectome is maintained in healthy elders: A power envelope correlation MEG study	2017	Scientific Reports	10.1038/s41598-017-13829-8	Free University of Brussels	Belgium	National Fund for Scientific Research (Fonds National de la Recherche Scientifique, FNRS), Belgium	Cross-sectional		MEG	MRI	RS	EC	Younger HC	25	12	23.6 ± 2.9	Functional connectivity	Corrected amplitude envelope correlation	No	Yes	Functional connectivity (within or between networks) is not modulated by aging
									Free University of Brussels Action de Recherche Concertée (ARC) grant							Older HC	25	15	68.8 ± 2.4
179	Coronel	Schmidt	Quantitative EEG markers of entropy and auto mutual information in relation to MMSE scores of probable Alzheimer’s disease patients	2017	Entropy	10.3390/e19030130	AIT Austrian Institute of Technology GmbH, Vienna	Austria	Austrian Research Promotion Agency (FFG)	Cross-sectional		EEG	Neuropsychological	RS	EC	ADD	79	50	73.5 (mean)	Complexity	Auto mutual information	No	No	Disease severity is associated with EEG markers of entropy and auto mutual information
																				Complexity	Shannon entropy; Tsallis entropy			Shannon entropy and Tsallis entropy at the left-side electrodes T7 and F7 predict MMSE scores
																				Complexity	Multiscale entropy; Spectral entropy			Spectral entropy achieves the highest accuracy at electrodes C3 and T7
180	Criado	Otis	Using magnetoencephalography to study patterns of brain magnetic activity in Alzheimer’s disease	2007	American Journal of Alzheimer’s Disease & Other Dementias	10.1177/1533317506293502	Scripps Clinic, La Jolla	USA	Donald and Darlene Shiley Foundation	Cross-sectional		MEG	N/A	RS	EC	ADD	5	3	83 - 94 (range)	Spectral	Power spectral density	No	Yes	Compared to controls, ADD patients exhibit focal slow-wave activity in the parietal, temporal, frontal, and frontotemporal regions
																MCI	7	6	78 - 85 (range)					The relative risk of converstion to ADD is 350% in MCI patients with high left parietal dipole density scores
																HC	5	3	71 - 83 (range)
181	Criel	De Letter	Aging and sex effects on phoneme perception: An exploratory mismatch negativity and P300 investigation	2023	International Journal of Psychophysiology	10.1016/j.ijpsycho.2023.06.002	Ghent University	Belgium	Research Foundation – Flanders (Fonds voor Wetenschappelijk Onderzoek – Vlaanderen, FWO), Belgium	Cross-sectional		EEG	N/A	Task	Auditory oddball task	Younger HC	20	10	20 - 39 (range)	Event-related	ERPs	No	No	Older HC show a reduced mismatch negativity and P300 amplitude compared to younger HC
														Task		Middle-aged HC	20	10	40 -59 (range)					There are no differences between groups on the P1-P2 complex
																Older HC	20	10	≥ 60					Compared to younger HC, older HC present a delayed P300
182	Crook-Rumsey	Sumich	Spatiotemporal EEG dynamics of prospective memory in ageing and mild cognitive impairment	2023	Cognitive Computation	10.1007/s12559-022-10075-7	Nottingham Trent University	UK	Nottingham Trent University, UK	Cross-sectional		EEG	N/A	Task	Visual 1-back word categorization task	MCI	27	12	77.54 ± 6.49	Event-related	ERPs	Yes	No	Spiking neural networks trained using prospective memory related brain activity show better classification accuracy than working memory related brain activity
									Knowledge Engineering & Discovery institute, Auckland University of Technology, New Zealand					Task	Visual prospective memory task	Younger HC	30	13	24.7 ± 3.43					Younger HC display greater local cluster connectivity than older and middle-aged HC
																Older HC	39	24	72.87 ± 4.18					Compared to younger and older HC, MCI patients exhibit decreased global connectivity in response to working memory and perceptual prospective memory tasks but increased connectivity in the conceptual prospective memory models
183	Crook-Rumsey	Sumich	Neurophysiological markers of prospective memory and working memory in typical ageing and mild cognitive impairment	2022	Clinical Neurophysiology	10.1016/j.clinph.2021.09.019	Nottingham Trent University	UK	Nottingham Trent University, UK	Cross-sectional		EEG	N/A	Task	Visual 1-back word categorization task	MCI	27	12	77.54 ± 6.49	Event-related	ERPs	No	No	Compared to HC, MCI patients show poorer performance, lower P2 amplitudes, and delayed reorienting negativity
									Knowledge Engineering & Discovery institute, Auckland University of Technology, New Zealand					Task	Visual prospective memory task	Younger HC	30	13	24.7 ± 3.43					MCI patients have lower parietal positivity compared to younger HC
																Older HC	39	24	72.87 ± 4.18					Younger HC have earlier latencies for the parietal positivity than MCI patients and older HC, lower N300 amplitudes than older HC, and lower frontal positivity amplitudes than MCI patients and older HC
184	Cruzat	Ibañez	Temporal irreversibility of large-scale brain dynamics in Alzheimer’s disease	2023	Journal of Neuroscience	10.1523/JNEUROSCI.1312-22.2022	Adolfo Ibáñez University, Santiago	Chile	Takeda Pharmaceuticals	Cross-sectional		EEG	fMRI	RS	EC	ADD	42	26	76.85 ± 7.46	Complexity	Irreversibility/nonequilibrium	Yes	Yes	ADD is associated with a breakdown of temporal irreversibility at the global, local (temporoparietal and frontal regions), and network (limbic, frontoparietal, default mode, and salience networks) levels, and at multiple oscillatory frequency bands
									National Scientific and Technical Research Council (Consejo Nacional de Investigaciones Científicas y Técnicas, CONICET), Argentina							HC	65	41	69.92 ± 7.89					The temporal reversibility is associated with cognitive decline in ADD patients and gray matter volume in HC
									Scientific and and Technological Research Fund (Fondo para la Investigación Científica y Tecnológica, FONCYT), Argentina
185	Cuesta	Fernandez	Source analysis of spontaneous magnetoencephalograpic activity in healthy aging and mild cognitive impairment: Influence of apolipoprotein e polymorphism	2014	Journal of Alzheimer’s Disease	10.3233/JAD-140633	Complutense University of Madrid	Spain	Ministry of Science and Economy, Spain	Cross-sectional		MEG	APOE genotype	RS	EC	MCI APOEε3ε3	20	12	72 ± 5	Functional connectivity	Phase locking value	No	Yes	MCI patients display an increase in relative power within the low-frequency domain and a power decrease within the alpha and high beta frequency bands
									Carlos III Health Institute, Spain							MCI APOEε3ε4	16	8	70 ± 3					For both controls and MCI patients, APOEε3ε4 carriers display an increase in relative power in the 4.5 - 6-5 Hz range in the superior frontal gyrus
																HC APOEε3ε3	19	12	70 ± 4
																HC APOEε3ε4	6	2	69 ± 4
186	Cui	Yin	Analysis of the neural mechanism of spectra decrease in MCI by a thalamo-cortical coupled neural mass model	2022	Journal of Neural Engineering	10.1088/1741-2552/aca82b	Yanshan University, Qinhuangdao	China	National Natural Science Foundation of China (NSFC)	Cross-sectional		EEG	N/A	RS	EC	MCI	17	N/A	N/A	Functional connectivity	Thalamo-cortical coupled neural mass model (TCC-NMM)	No	No	A thalamo-cortical coupled neural mass model has been used in combination with the unscented Kalman filter
									Key Project of the Natural Science Foundation of Hebei Province, China							HC	9	N/A	N/A					Decreased cortical synaptic connectivity constants in the neural mass model result in reduction of the EEG spectra in MCI patients, particularly in frontal and occipital areas, and these values correlate with cognitive assessment scores
187	Cummins	Finnigan	Theta power is reduced in healthy cognitive aging	2007	International Journal of Psychophysiology	10.1016/j.ijpsycho.2007.05.008	University of Queensland, St. Lucia	Australia	University of Queensland Brain Disease Challenge, Australia	Cross-sectional		EEG	N/A	RS	EC	Younger HC	14	8	21.09 ± 2.9	Spectral	Power spectral density	No	No	In both the retention and recognition intervals, theta power is lower in older HC than in younger HC
														Task	Visual memory recognition task	Older HC	14	8	68.4 ± 6.4					The fronto-central midline electrode shows the largest theta power differential, coinciding with a non-significant decline in identification accuracy in older HC
																								Mean theta power is lower in older HC than in younger HC during resting EEG
188	Czigler	Molnár	Quantitative EEG in early Alzheimer’s disease patients — Power spectrum and complexity features	2008	International Journal of Psychophysiology	10.1016/j.ijpsycho.2007.11.002	Hungarian Academy of Sciences, Budapest	Hungary	Hungarian Scientific Research Fund (OTKA)	Cross-sectional		EEG	N/A	RS	EO/EC	ADD	12	10	72.34 ± 5.9	Spectral	Power spectral density	No	No	Compared to controls, ADD patients show a decrease in relative alpha and increase in theta power
									National Research and Development Programmes (NKFP), Hungary							HC	24	16	72.5 ± 5.62	Complexity	Omega complexity			ADD patients display increased Omega-complexity and lower Synchronization likelihood in the 0.5 - 25 Hz frequency range
																				Functional connectivity	Synchronization likelihood
189	Czoch	Racz	Resting-state fractal brain connectivity is associated with impaired cognitive performance in healthy aging	2023	GeroScience	10.1007/s11357-023-00836-z	Semmelweis University, Budapest	Hungary	Semmelweis University, Budapest	Cross-sectional		EEG	Neuropsychological	RS	EO/EC	Younger HC	24	N/A	25.37 ± 3.20	Functional connectivity	Fractal connectivity	No	No	Auto- and cross-spectral exponents are reduced in older HC when compared to younger HC over most of the cortex
									Ministry of Innovation and Technology, Hungary							Older HC	19	N/A	66.39 ± 6.09					In older HC, fractal scaling of frontoparietal connections is inversely related to task performance in visual memory and sustained attention
									National Research, Development and Innovation Office (NRDI), Hungary
190	D’Onofrio	Tedeschi	Quantified-EEG in normal aging and dementias	1996	Acta Neurologica Scandinavica	10.1111/j.1600-0404.1996.tb00006.x	University of Naples	Italy	N/A	Cross-sectional		EEG	N/A	RS	EC	ADD	29	11	62.68 (mean)	Spectral	Power spectral density	No	No	ADD patients display a widespread increase of delta and theta activity and a widespread decrease of alpha activity
																Multi-infarct dementia	45	12	66.24 (mean)
																Younger HC	18	5	49.38 (mean)
																Older HC	16	6	66.7 (mean)
191	Das	Puthankattil	EEG-Based metastability in mild cognitive impairment Alzheimer’s disease	2023	Brain Connectivity	10.1089/brain.2023.0041	National Institute of Technology, Calicut	India	N/A	Cross-sectional		EEG	N/A	RS	EO/EC	ADMCI	13	6	N/A	Complexity	Metastability	No	No	Compared to HC, ADMCI patients present a reduction in metastability in central regions
																HC	20	10	N/A					ADMCI patients exhibit a marked reduction in global metastability under the EO condition
192	Das	Puthankattil	Complex network analysis of MCI-AD EEG signals under cognitive and resting state	2020	Brain Research	10.1016/j.brainres.2020.146743	National Institute of Technology, Calicut	India	N/A	Cross-sectional		EEG	N/A	RS	EO/EC	ADMCI	13	6	67.78 ± 6.10	Functional connectivity	Weighted phase lag index	No	No	ADMCI patients show an increase in values of eccentricity and diameter in the delta, theta, alpha1, alpha 2 and beta bands during resting state and cognitive states
														Task	Mental arithmetic task	HC	20	10	60.18 ± 6.15					ADMCI patients display a reduction in leaf fraction and a higher disintegrated network during the eyes open condition in the alpha 1 band
																								ADMCI patients exhibit an increased integration in gamma band under cognitive loADD
193	Dattola	La Foresta	An eLORETA longitudinal analysis of resting state EEG rhythms in Alzheimer’s disease	2020	Applied Sciences	10.3390/app10165666	Mediterranea University of Reggio Calabria	Italy	N/A	Longitudinal	4 months	EEG	N/A	RS	EC	Amnestic MCI	8	4	68 - 79 (range)	Spectral	Power spectral density	No	Yes	Out of of eight patients, five show increasing power in the delta and theta bands
																								Alpha1 and beta2 bands are less activated in seven individuals
																								Power in the alpha2 and beta1 bands is reduced in six cases
194	Dauwan	Stam	EEG-directed connectivity from posterior brain regions is decreased in dementia with Lewy bodies: a comparison with Alzheimer’s disease and controls	2016	Neurobiology of Aging	10.1016/j.neurobiolaging.2016.02.017	VU University Medical Center, Amsterdam	The Netherlands	Netherlands Organisation for Healthy Research and Development (ZonMw)	Cross-sectional		EEG	Neuropsychological	RS	EC	ADD	66	14	70 ± 9	Functional connectivity	Phase transfer entropy	No	No	In controls and ADD patients, information flow between brain regions is directed from posterior-to-anterior in the theta, beta and alpha frequency bands
																DLB	66	14	70 ± 9					Compared to controls, in DLB patients the directed connectivity in the alpha band is disturbed and shows a less pronounced pattern of posterior-to-anterior information flow
																HC	66	14	70 ± 7					Disturbance in directed connectivity in the beta band is more pronounced in ADD patients
195	Dauwels	Cichocki	Slowing and loss of complexity in Alzheimer’s EEG: two sides of the same coin?	2011	Clinical Neurophysiology in Alzheimer’s Disease	10.4061/2011/539621	Nanyang Technological University, Singapore	Singapore	N/A	Cross-sectional		EEG	N/A	RS	EC	Dataset 1: MCI	25	N/A	71.9 ± 10.2	Spectral	Power spectral density	No	No	Lossless compression ratio can discriminate mild ADD, but not MCI, patients from controls
																Dataset 1: HC	56	N/A	71.7 ± 8.3	Functional connectivity	Granger causality; Stochastic event synchrony			Compared to controls, MCI and ADD patients display increased theta band relative power
																Dataset 2: Mild ADD	17	8	77.6 ± 10.0	Complexity	Lempel-Ziv complexity; Lossless compression ratio
																Dataset 2: HC	24	14	69.4 ± 11.5
196	de Haan	Stam	Disrupted modular brain dynamics reflect cognitive dysfunction in Alzheimer’s disease	2012	NeuroImage	10.1016/j.neuroimage.2011.11.055	VU University Medical Center, Amsterdam	The Netherlands	N/A	Cross-sectional		MEG	N/A	RS	EC	ADD	18	6	67 ± 9	Functional connectivity	Synchronization likelihood	No	No	In ADD patients, the parietal cortex is the most connected network area, but shows the strongest intramodular losses
																HC	18	11	66 ± 9					Weakening of intermodular connectivity is more pronounced in ADD patients, and more strongly related to cognitive impairment
197	de Haan	Stam	Functional neural network analysis in frontotemporal dementia and Alzheimer’s disease using EEG and graph theory	2009	BMC Neuroscience	10.1186/1471-2202-10-101	VU University Medical Center, Amsterdam	The Netherlands	N/A	Cross-sectional		EEG	N/A	RS	EC	Mild ADD	20	13	65.5 (mean)	Functional connectivity	Synchronization likelihood	No	No	Compared to controls, in ADD patients the clustering coefficient decreases in the lower alpha and beta bands and the path length decreases in the lower alpha and gamma bands
																FTLD	15	3	63 (mean)	Functional connectivity	Graph theory metrics			The degree of correlation decreases in both alpha bands in ADD patients and increases in the lower alpha band in FTLD patients
																HC	23	9	59 (mean)					FTLD patients and controls display no differences in clustering coefficient and path length
198	de Haan	Schelten	Resting-state oscillatory brain dynamics in Alzheimer disease	2008	Journal of Clinical Neurophysiology	10.1097/WNP.0b013e31817da184	VU University Medical Center, Amsterdam	The Netherlands	Alzheimer Nederland	Cross-sectional		MEG	N/A	RS	EC	ADD	18	7	72.1 ± 5.6	Spectral	Global and regional relative power	No	No	The right occipital region shows the highest diagnostic accuracy in the beta band
																HC	18	11	69.1 ± 6.8					ADD patients display widespread abnormal patterns of resting-state oscillations
199	de Paiva	Andrade	Analysis of the relationship between EEG signal and aging through Linear Discriminant Analysis (LDA)	2012	Brazilian Journal of Biomedical Engineering	10.4322/rbeb.2012.023	Federal University of Uberlândia	Brazil	Research Program for the Unified Health System (Programa Pesquisa para o SUS, PPSUS), Brazil	Cross-sectional		EEG	N/A	Task	Motor drawing task	HC	59	N/A	20 - 86 (range)	Complexity	Approximate entropy	No	No	EEG features can separate age groups of healthy HC
									Research Support Foundation of the State of Minas Gerais (Fundação de Amparo à Pesquisa do Estado de Minas Gerais, FAPEMIG), Brazil											Spectral	Power spectral density			In electrode C4, approximate entropy, F20, F50 and F95 can discriminate age groups
																								In electrode C3, F20, F50, F80 and kurtosis can discriminate age groups
200	De Sanctis	Horsthuis	Neural signature of mobility-related everyday function in older adults at-risk of cognitive impairmen	2023	Neurobiology of Aging	10.1016/j.neurobiolaging.2022.11.005	Albert Einstein College of Medicine, Bronx	USA	National Institute on Aging (NIA), USA	Cross-sectional		EEG	Neuropsychological	Task	Motor complex gait task	Lower-risk CI	16	11	74.9 ± 4.6	Event-related	ERSPs	No	No	In higher-risk CI individuals, frontomedial theta increases during visually perturbed and unperturbed inputs	CI = cognitive impairment
									Resnick Gerontology Center of the Albert Einstein College of Medicine							Higher-risk CI	10	3	74.7 ± 5.3					In lower-risk CI individuals, left sensorimotor beta decreases during visually perturbed input
									National Institutes of Health (NIH), USA															Modulations in theta and beta power are associated with MoCA scores
201	de Waal	der Flier	Alzheimer’s disease patients not carrying the apolipoprotein E ε4 allele show more severe slowing of oscillatory brain activity	2013	Neurobiology of Aging	10.1016/j.neurobiolaging.2013.03.007	VU University Medical Center, Amsterdam	The Netherlands	Alzheimer Nederland	Cross-sectional		EEG	APOE genotype	RS	EC	ADD ε4+	216	70	70 ± 9	Spectral	Power spectral density	No	No	ADD APOE ε4 non-carriers display lower alpha and higher delta power than carriers, especially in parieto-occipital regions
									Stichting VUmc							ADD ε4-	104	69	69 ± 10					ADD APOE ε4 non-carriers exhibit a different regional distribution of power in the theta band compared to carriers
																HC ε4+	86	60	60 ± 11
																HC ε4-	160	60	60 ± 10
202	de Waal	der Flier	EEG abnormalities in early and late onset Alzheimer’s disease: understanding heterogeneity.	2010	Journal of Neurology, Neurosurgery & Psychiatry	10.1136/jnnp.2010.216432	VU University Medical Center, Amsterdam	The Netherlands	Alzheimer Nederland	Cross-sectional		EEG	APOE genotype	RS	EC	ADD younger	154	84	59 ± 5	Other	Degree of EEG abnormality (visual assessment)	No	No	Compared to older ADD patients, younger ADD patients display a higher number and more severe EEG abnormalities
									Stichting VUmc							ADD older	280	138	75 ± 7					Compared to younger controls, older controls exhibit more EEG abnormalities
																Younger HC	211	89	75 ± 5					APOE ε4- ADD patients display more severe EEG abnormalities than APOE ε4+ ADD patients. This effect is not observed in healthy controls
																Older HC	97	49	72 ± 4
203	Deeny	Hatfield	Exercise, APOE, and working memory: MEG and behavioral evidence for benefit of exercise in epsilon4 carriers	2008	Biological Psychology	10.1016/j.biopsycho.2008.02.007	University of Maryland, College Park	USA	National Institute on Health (NIH), USA	Cross-sectional		MEG	APOE genotype	Task	Visual Sternberg letter-probe task	HC ε4-	14	10	61.2 ± 3.8	Spectral	Root mean square	No	Yes	Sedentary ɛ4 carriers show lower right temporal lobe activation on matching probe trials compared to high-active ɛ4 carriers
									National Institute on Aging (NIA), USA				Physical activity			HC ε4+	9	5	56.9 ± 5.8	Event-related	ERFs			The M170 peak can discriminate ɛ4 carriers from non-carriers
													Neuropsychological
204	Deiber	Giannakopoulos	Attention and working memory-related EEG markers of subtle cognitive deterioration in healthy elderly individuals	2015	Journal of Alzheimer’s Disease	10.3233/JAD-150111	University of Geneva	Switzerland	Swiss National Science Foundation (SNSF)	Longitudinal	1.5 years	EEG	N/A	Task	Visual detection task	MCI	45	15	75.3 ± 4.7	Event-related	ERPs	No	No	There are no differences between the three groups in behavioral performance, P1 and N1 components
															Visual n-back task	Stable HC	55	33	73.7 ± 4.2	Event-related	ERD			Compared to stable and deteriorated controls, MCI patients display alterations in the P3, PNwm and all oscillatory activity
																Deteriorated HC	42	30	73.7 ± 3.5	Event-related	ERS			Alpha and beta event-related desynchronization is increased in deteriorated compared to stable controls, whereas beta inter-trial coherence is higher in stable than deteriorated controls
205	Del Percio	Babiloni	What a single electroencephalographic (EEG) channel can tell us about Alzheimer’s disease patients with mild cognitive impairment	2023	Clinical EEG and Neuroscience	10.1177/15500594221125033	Sapienza University of Rome	Italy	Ministry of Health for Institutional Research (Ricerca corrente), Italy	Cross-sectional		EEG	N/A	RS	EC	ADMCI	75	43	69.7 ± 0.7	Spectral	Power spectral density	No	No	Compared to HC, ADMCI patients present increased delta and decreased alpha power density at the C3-P3, C4-P4, P3-O1, and P4-O2 bipolar channels
																HC	75	42	69.5 ± 0.9					ADMCI patients exhibit higher theta power density than HC only at the C3-P3 bipolar channel
																								The best classification accuracy is achieved using Alpha2/Theta power density computed at the C3-P3 bipolar channel
206	Del Percio	Babiloni	What a single electroencephalographic (EEG) channel can tell us about patients with dementia due to Alzheimer’s disease	2022	International Journal of Psychophysiology	10.1016/j.ijpsycho.2022.10.011	Sapienza University of Rome	Italy	Ministry of Health for Institutional Research (Ricerca corrente), Italy	Cross-sectional		EEG	N/A	RS	EC	ADD	88	41	72.7 ± 0.9	Spectral	Power spectral density	No	No	Compared to HC, ADD patients exhibit increased delta, theta, low-frequency alpha power density and decreased high-frequency alpha power density at all bipolar channels (C3-P3, C4-P4, P3-O1, and P4-O2)
																HC	68	33	71.4 ± 1.0					The best classification accuracy is achieved using Alpha2/Theta power density computed at the C3-P3 bipolar channel
207	Demirayak	Yener	Cognitive load associates prolonged P300 latency during target stimulus processing in individuals with mild cognitive impairment	2023	Scientific Reports	10.1038/s41598-023-43132-8	University of Alabama at Birmingham	USA	Scientific and Technological Research Institution of Turkey (Türkiye Bilimsel ve Teknolojik Araştırma Kurumu, TÜBİTAK)	Cross-sectional		EEG	Neuropsychological	Task	Visual oddball task	MCI	20	11	70.65 ± 7.08	Event-related	ERPs	No	No	In HC, P300 is elicited earlier in target stimulus processing compared to non-target stimulus processing
									Dokuz Eylül University							HC	20	11	71.00 ± 5.96					In MCI patients, P300 latency is increased during target processing compared to non-target stimulus processing
																								In MCI patients, there is a negative correlation between P300 peak latency and Digit Span scores, and between P300 peak amplitude and Stroop interference scores
208	Deng, Bin	Wang	Multivariate multi-scale weighted permutation entropy analysis of EEG complexity for Alzheimer’s disease	2017	Cognitive Neurodynamics	10.1007/s11571-016-9418-9	Tianjin University	China	Natural Science Foundation of Tianjin, China	Cross-sectional		EEG	N/A	RS	EC	ADD	14	8	74 - 78 (range)	Complexity	Weighted-permutation entropy	No	No	Compared to controls, ADD patients show decreased complexity in temporal and occipitoparietal regions for the theta and alpha bands, and distributed from the right frontal to the left occipitoparietal region for the theta, alpha and beta bands
									Tangshan Science and Technology Support Project, China							HC	14	10	74 - 78 (range)					Multivariate multi-scale weighted permutation entropy can be used to examine dynamic changes in ADD
									Jilin Provincial Natural Science Foundation, China
209	Deng, Bin	Wei	Complexity extraction of electroencephalograms in Alzheimer’s disease with weighted-permutation entropy	2015	Chaos	10.1063/1.4917013	Tianjin University	China	Natural Science Foundation of Tianjin, China	Cross-sectional		EEG	N/A	RS	EC	ADD	14	8	74 - 78 (range)	Complexity	Weighted-permutation entropy	No	No	Weighted-permutation entropy is better than permutation entropy for detecting the complexity of signals with different noise strengths
																HC	14	10	74 - 78 (range)					Both average wieghted-permutation entropy and permutation entropy values are decreased in AD patients in the delta, alpha, beta and theta bands
210	Deng, Jinxian	Li	Novel methodology for detection and prediction of mild cognitive impairment using resting-state EEG	2023	Alzheimer’s & Dementia	10.1002/alz.13411	Michigan State University, East Lansing	USA	National Science Foundation (NSF), USA	Longitudinal	1.5 years	EEG	N/A	RS	EC	Amnestic MCI	36	31	74.92 ± 6.66	Functional connectivity	Pearson’s correlation coefficient	Yes	No	The leave-one-out cross-validation accuracy is 91.97% and 3-fold accuracy is 91.17%
									National Institutes of Health (NIH), USA							Non-amnestic MCI	17	16	74.00 ± 8.01					The 9 - 18 months’ progression trend prediction accuracy over an availability-limited subset sample is 84.61%
									Alzheimer’s Association							HC	84	76	72.19 ± 6.17
211	Depestele	Meesen	Age-related changes in midfrontal theta activity during steering control: A driving simulator study	2023a	Neurobiology of Aging	10.1016/j.neurobiolaging.2022.11.014	UHasselt–Hasselt University, Agoralaan	Belgium	Hasselt University, Belgium	Cross-sectional		EEG	N/A	Task	Motor simulated steering task	Younger HC	26	11	27.23 ± 2.69	Spectral	Power spectral density	No	No	There are age-related changes in midfrontal theta power, but not in posterior alpha power, despite similar steering accuracy across age groups
																Middle-aged HC	25	14	55.04 ± 3.12					Only younger and, to a lesser extent, middle-aged HC present increased theta power while driving through more demanding curved segments relative to straight segments
																Older HC	28	12	68.79 ± 3.07
212	Depestele	Meesen	The effect of dual-task modality on midfrontal theta power and driving performance across the adult lifespan	2023b	Transportation Research Part F: Traffic Psychology and Behaviour	10.1016/j.trf.2023.04.007	UHasselt–Hasselt University, Agoralaan	Belgium	Hasselt University, Belgium	Cross-sectional		EEG	N/A	Task	Motor driving task	Younger HC	27	12	27.15 ± 2.67	Spectral	Power spectral density	No	No	Steering precision decreases when combined with a visuomotor dual-task in all groups (more prominent with increasing age), compared to no deterioration in the visuocognitive dual-task
																Middle-aged HC	25	15	55.28 ± 2.94					Midfrontal theta power increases in all groups when a visuomotor dual-task is added, but this increase is less prominent in middle-aged HC
																Older HC	29	12	68.76 ± 3.02
213	Depestele	Meesen	Midfrontal theta and cognitive control during interlimb coordination across the adult lifespan	2023c	Journal of Motor Behavior	10.1080/00222895.2023.2183178	UHasselt–Hasselt University, Agoralaan	Belgium	Hasselt University, Belgium	Cross-sectional		EEG	N/A	Task	Motor interlimb reaction time task	Younger HC	27	12	27.15 ± 2.67	Spectral	Power spectral density	No	No	Reaction time increased across the adult lifespan, and error rate is higher in older HC
																Middle-aged HC	26	15	55.08 ± 3.06					Only younger HC exhibit significantly increased levels of midfrontal theta power during complex relative to simple coordination modes
																Older HC	29	12	68.76 ± 3.02
214	Devos	Burns	EEG/ERP evidence of possible hyperexcitability in older adults with elevated beta-amyloid	2022a	Translational Neurodegeneration	10.1186/s40035-022-00282-5	University of Kansas, Kansas City	USA	National Institute on Aging (NIA), USA	Cross-sectional		EEG	N/A	Task	Visual n-back task	HC+	17	11	73 ± 5	Event-related	EROs	No	No	Compared to the HC- group, HC+ individuals show lower P3 peak amplitude of the task difference effect at channel Fz, reduced power in the delta band for non-targets at Fz, and higher theta and alpha power in channels Cz and Pz	HC+ = cognitively normal, beta-amyloid positive
									University of Kansas Alzheimer’s Disease Research Center, USA							HC-	17	12	75 ± 6	Event-related	ERPs			In HC+ individuals, mean beta-amyloid standard updatake value ratios are negatively correlated with the latency of the 1-back and 2-back of the task difference at channel Fz	HC- = cognitively normal, beta-amyloid negative
215	Díaz-Rivera	García	Multidimensional inhibitory signatures of sentential negation in behavioral variant frontotemporal dementia	2023	Cerebral Cortex	10.1093/cercor/bhac074	University of San Andrés, Buenos Aires	Argentina	National Scientific and Technical Research Council (Consejo Nacional de Investigaciones Científicas y Técnicas, CONICET), Argentina	Cross-sectional		EEG	N/A	Task	Visual go/no-go task	ADD	18	9	73.30 ± 4.72	Event-related	EROs	No	No	In HC, negative sentences in the no-go condition suppresses frontocentral delta (2–3 Hz)
									Scientific and and Technological Research Fund (Fondo para la Investigación Científica y Tecnológica, FONCYT), Argentina							bvFTD	14	5	68.20 ± 9.43					In bvFTD patients, this modulation is abolished and correlated with volume and functional connectivity of regions supporting inhibition (e.g., caudate nucleus, precentral gyrus and cerebellum)
																HC	30	18	72.05 ± 6.65					The delta suppression is preserved in ADD patients and associated with anatomo-functional patterns across non-inhibitory regions
216	Dierks	Maurer	Correlation between cognitive brain function and electrical brain activity in dementia of Alzheimer type	1995	Journal of Neural Transmission	10.1007/BF01271469	University of Frankfurt	Germany	N/A	Cross-sectional		EEG	N/A	RS	EC	ADD	35	19	69 ± 11	Spectral	Power spectral density	No	Yes	With increasing cognitive deterioration ADD patients display an increase of dipole strength in the slow frequency bands, a more anterior equivalent dipole of alpha- and beta-activity, and a slowing of the EEG
217	Ding	Li	Fully automated discrimination of Alzheimer’s disease using resting-state electroencephalography signals	2022	Quantitative Imaging in Medicine and Surgery	10.21037/qims-21-430	Shanghai Jiao Tong University	China	National Key Research and Development Program of China	Cross-sectional		EEG	N/A	RS	EC	Amnestic MCI	116	71	68.17 ± 10.82	Spectral	Power spectral density; Wavelet transform	No	No	ADD progress correlates with slow brain activity and reduced complexity
									National Natural Science Foundation of China (NSFC)							ADD	72	43	73.37 ± 8.78	Complexity	Permutation entropy; Sample entropy; Wavelet entropy; Lempel-Ziv complexity			Entropy and spectral power features can discriminate ADD patients, aMCI patients, and controls
									Tongji Hospital of Tongji University							HC	113	52	67.79 ± 9.88	Functional connectivity	Correlation coefficient; Cross-power spectral density correlation coefficient
218	Dlask	Kukal	Alzheimer disease diagnostics from EEG via Wishart distribution of fractional processes	2021	Signal, Image and Video Processing	10.1007/s11760-021-01875-9	Czech Technical University, Prague	Czech Republic	Czech Technical University, Czech Republic	Cross-sectional		EEG	N/A	RS	EC	ADD	28	N/A	N/A	Complexity	Hurst exponent	No	No	Hurst exponent estimates can discriminate ADD patients from HC
																HC	146	N/A	N/A
219	Doan	Kim	Predicting dementia with prefrontal electroencephalography and event-related potential	2021	Frontiers in Aging Neuroscience	10.3389/fnagi.2021.659817	Korea Institute of Oriental Medicine, Daejeon	South Korea	Korea Institute of Oriental Medicine (KIOM)	Cross-sectional		EEG	Neuropsychological	RS	EC	Dementia	35	27	78.1 ± 10.7	Event-related	ERPs	No	No	Prefrontal EEG/ERP variables are positively correlated with the MMSE score
									Brain Aging Map Project					Task	Auditory oddball task	HC	87	65	68.2 ± 11.2					The selective-attention ERP and resting-state EEG variables outperform the MMSE scores in dementia prediction
220	Dogan	Acharya	Primate brain pattern-based automated Alzheimer’s disease detection model using EEG signals	2022	Cognitive Neurodynamics	10.1007/s11571-022-09859-2	Firat University, Elazig	Turkey	N/A	Cross-sectional		EEG	N/A	RS	EC	ADD	12	7	72.8 ± 8.0	Other	Iterative neighborhood component analysis	Yes	No	The proposed model achieves 100% and 92.01% accuracy for ADD vs HC classification using the k-nearest neighbor classifier with 10-fold and leave-one subject-out cross-validations, respectively
																HC	11	4	72.8 ± 6.1
221	Donohue	Hopf	A neural hallmark of auditory implicit learning is altered in older adults	2019	PLOS ONE	10.1371/journal.pone.0211468	Otto von Guericke University of Magdeburg	Germany	Deutsche Forschungsgemeinschaft / Sonderforschungs bereich 779	Cross-sectional		EEG	N/A	Task	Auditory target detection task	Younger HC	13	10	24.5 (mean)	Event-related	ERPs	No	No	Older adults do not differed from younger adults in the accuracy and response time in an auditory target-detection task
																Older HC	13	6	71.3 (mean)					Younger adults show a difference in the P3-N2 complex between irregular and regular conditions, whereas older adults do not display any differences
222	Dorme	De Letter	Effect of healthy aging and gender on syntactic input processing: A P600 event-related potential study	2023	Journal of Speech, Language, and Hearing Research	10.1044/2023_JSLHR-22-00633	Ghent University	Belgium	N/A	Cross-sectional		EEG	N/A	Task	Visual word order violation task	Younger HC	N/A	N/A	20 - 39	Event-related	ERPs	No	No	There are no age differences in the amplitude, onset latency, and topographical distribution of the P600 effect
																Middle-aged HC	N/A	N/A	40 - 59					Females present a larger P600 effect amplitude and a reduced behavioral accuracy compared to males
																Older HC	N/A	N/A	60 -79
223	Duan	Solé-Casals	Topological network analysis of early Alzheimer’s disease based on resting-state EEG	2020	IEEE Transactions on Neural Systems and Rehabilitation Engineering	10.1109/TNSRE.2020.3014951	Nankai University, Tianjin	China	National Natural Science Foundation of China (NSFC)	Cross-sectional		EEG	N/A	RS	EC	Dataset 1: MCI	25	N/A	71.9 ± 10.2	Functional connectivity	Coherence	No	No	The EEG activity of MCI patients and controls differs in the theta and low alpha bands, and in the frontal, left temporal and parietal areas
									Natural Science Foundation of Tianjin, China							Dataset 1: HC	56	N/A	71.7 ± 8.3					ADD and MCI patients’ activity differs in the low and high alpha bands, and in the right temporal region
									European Cooperation in Science and Technology (COST)							Dataset 2: Mild ADD	17	N/A	69.4 ± 11.5
																Dataset 2: HC	24	N/A	77.6 ± 10.0
224	Dubovik	Guggisberg	Adaptive reorganization of cortical networks in Alzheimer’s disease	2013	Clinical Neurophysiology	10.1016/j.clinph.2012.05.028	University of Geneva	Switzerland	Swiss National Science Foundation (SNSF)	Cross-sectional		EEG	N/A	RS	EC	ADD	15	12	83.9 ± 4.5	Functional connectivity	Imaginary coherence	No	No	ADD patients show a disruption of alpha band functional connectivity in the parietal and medial temporal lobes
																HC	15	11	76.7 ± 5.6					ADD patients present adaptive network reorganization associated with relatively preserved cognitive function
225	Dujardin	Guieu	P300 component of the event-related potentials (ERP) during an attention task: effects of age, stimulus modality and event probability	1993	International Journal of Psychophysiology	10.1016/0167-8760(93)90040-V	Lille University Hospital	France	Region Nord-Pas de Calais	Cross-sectional		EEG	N/A	Task	Visual discrimination task	Younger HC	12	6	19 ± 1	Event-related	ERPs	No	No	The amplitude and latency of P300 is affected by infrequent stimuli and this effect is more pronounced in younger adults
															Auditory discrimination task	Older HC	12	8	63 ± 4					The amplitude of P300 is higher and its latency lower during visual discrimination than auditory discrimination
226	Dunkin	Leuchter	Relationships between EEG Coherence and Neuropsychological Tests in Dementia	1995	Clinical Electroencephalography	10.1177/155005949502600107	University of California, Los Angeles	USA	National Institute of Mental Health (NIMH), USA	Cross-sectional		EEG	Neuropsychological	RS	EC	ADD	22	N/A	77.00 ± 6.22	Functional connectivity	Coherence	No	No	Right and left fascicle coherence in frequency bands is positively correlated with performance on Block Design task in ADD patients
									UCLA Alzheimer’s Disease Center							Multi-infarct dementia	9	N/A	80 50 ± 5.76					Left visual coherence is positively correlated with confrontational naming ability
																Dementia (no clear etiology)	3	N/A	N/A					Right hemisphere fascicle coherence is positively correlated with MMSE performance
227	Dunkin	Cook	Reduced EEG coherence in dementia: state or trait marker?	1994	Biological Psychiatry	10.1016/0006-3223(94)90023-X	University of California, Los Angeles	USA	National Institute of Mental Health (NIMH), USA	Longitudinal	1 year	EEG	N/A	RS	EC	ADD	29	22	72.33 ± 6.14	Functional connectivity	Coherence	No	No	In MID patients and controls, fascicle coherence presents high stability, whereas ADD patients display fluctuations
									UCLA Alzheimer’s Disease Center							Multi-infarct dementia	13	7	77.62 ± 7.7					Fascicle and visual coherence are stable in controls, MID and ADD patients over a 1-year period
																HC	24	9	71.00 ± 6.57
228	Durongbhan	Sarrigiannis	A dementia classification framework using frequency and time-frequency features based on EEG signals	2019	IEEE Transactions on Neural Systems and Rehabilitation Engineering	10.1109/TNSRE.2019.2909100	Cranfield University	UK	Cranfield University, UK	Cross-sectional		EEG	N/A	RS	EO/EC	ADD	20	10	64 ± 8	Spectral	Power spectral density	Yes	No	A supervised classification framework including data augmentation, feature extraction, k-nearest neighbour classification, quantitative evaluation and topographic visualisation can discriminate ADD patients from control with high accuracy
									Royal Hallamshire Hospital at Sheffield, UK							HC	20	11	67 ± 12					Temporal, parietal and occipital channels have high classification accuracy for AD
																								Delta and theta band features produce the highest average classification accuracy
229	Dushanova	Christov	Auditory event-related brain potentials for an early discrimination between normal and pathological brain aging	2013	Neural Regeneration Research	10.3969/j.issn.1673-5374.2013.15.006	Bulgarian Academy of Sciences, Sofia	Bulgaria	Institute of Neurobiology, Bulgarian Academy of Sciences (BAS), Bulgaria	Cross-sectional		EEG	N/A	Task	Auditory discrimination motor task	Younger HC	14	6	26.3 (mean)	Event-related	ERPs	No	No	P2 presents a delay in older adults across all brain areas, but N1 latency is tone-dependent in both groups
																Older HC	14	6	55.4 (mean)					The hemisphere asymmetry of N2 and the amplitudes of the cognitive components of both N2 and P3 decrease with age
230	Echegoyen	Buldú	Permutation entropy and statistical complexity in mild cognitive impairment and Alzheimer’s disease: An analysis based on frequency bands	2020	Entropy	10.3390/e22010116	Polytechnic University of Madrid	Spain	Ministry of Economy and Competitiveness, Spain	Cross-sectional		MEG	MRI	RS	EC	MCI	46	N/A	N/A	Complexity	Permutation entropy	No	Yes	Differences in theta band are observed between MCI patients and controls only at the sensor level, and not at the source level
																ADD	17	N/A	N/A	Complexity	Statistical complexity			In the alpha band, ADD patients display higher complexity than MCI patients and controls, both at the sensor and source levels
																HC	48	N/A	N/A					Differences in the beta band occur only at the sensor level
231	Edman	Matousek	Objective measurement of the alertness level in dementia	2003	Dementia and Geriatric Cognitive Disorders	10.1159/000068782	Göteborg University	Sweden	Swedish Medical Research Council	Cross-sectional		EEG	N/A	RS	EC	ADD	143	71	69.6 ± 6.9	Other	Degree of EEG abnormality (visual assessment)	No	No	ADD patients present lower levels of daytime alertness than controls
									Ministry of Education, Czech Republic							HC	21	15	70 ± 0					The intensity of the decrease of alertness is proportional to the disease severity
									Gamla Tjänarinnor Foundation
232	Edman	Wallin	Longitudinal EEG findings in dementia related to the parietal brain syndrome and the degree of dementia	1998	Dementia and Geriatric Cognitive Disorders	10.1159/000017047	Göteborg University	Sweden	Swedish Medical Research Council	Cross-sectional		EEG	N/A	RS	EC	ADD	74	39	70 ± 7	Other	Degree of EEG abnormality (visual assessment)	No	No	The severity of the parietal brain function deterioration is positively correlated with the rise in EEG slow-wave activity
									Gamla Tjänarinnor Foundation
									Pfannenstill Foundation
233	Elmer	Giroud	A multidimensional characterization of the neurocognitive architecture underlying age-related temporal speech processing	2023	NeuroImage	10.1016/j.neuroimage.2023.120285	University of Zurich	Switzerland	Swiss National Science Foundation (SNSF)	Cross-sectional		EEG	MRI	Task	Auditory phonetic categorization and discrimination task	Younger HC	17	11	24.41 ± 3.12	Event-related	ERPs	No	No	Compared to younger HC, older HC exhibit longer N100/P200 latencies and increased P200 amplitudes while processing the consonant-vowel syllables varying in voice-onset time
																Older HC	20	9	72.40 ± 4.97					Older HC present reduced cortical thickness and surface area in bilateral auditory-related and frontal brain regions
																								In younger HC, cortical surface area in bilateral auditory-related and frontal clusters correlate with the categorization of consonant-vowel syllables characterized by a short voice-onset time
234	Elmståhl	Rosen	Postural hypotension and EEG variables predict cognitive decline: Results from a 5-year follow-up of healthy elderly women	1997	Dementia and Geriatric Cognitive Disorders	10.1159/000106629	Lund University	Sweden	Medical Faculty of Lund University	Longitudinal	5 years	EEG	N/A	RS	EC	HC	33	33	75 - 95 (range)	Spectral	Power spectral density	No	No	Cognitive deterioration is expected to arise by low beta activity at the baseline
									Kock Foundation															Alpha and theta activity increase in healthy women at follow-up
									Swedish Medical Research Council															Patients’ orthostatic blood pressure dropped more (16 mm Hg) than the HC’s’ did. At follow-up, there is a correlation between the orthostatic response and elevated theta and alpha activity
235	Elmståhl	Gullberg	Quantitative EEG in elderly patients with Alzheimer’s disease and healthy controls	1994	Dementia and Geriatric Cognitive Disorders	10.1159/000106706	Lund University	Sweden	Swedish Medical Research Council	Cross-sectional		EEG	N/A	RS	EC	ADD	23	23	84.8 ± 5.4	Spectral	Power spectral density	No	No	Theta activity increases with age in the control group
									Kock Foundations							HC	56	56	83.6 ± 4.2					Compared to controls, ADD patients presented increased delta and theta activity while decreasing their beta activity
									Gamla Tjänarinnor Foundation															EEG changes are most marked over posterior regions of the brain
236	ElShafei	Bidet-Caulet	Age-related differences in bottom-up and top-down attention: Insights from EEG and MEG	2022	European Journal of Neuroscience	10.1111/ejn.15617	University of Lyon	France	National Agency for Research (Agence Nationale de la Recherche, ANR), France	Cross-sectional		M/EEG	N/A	Task	Visual competitive attention task	Younger HC	14	5	20 - 29	Event-related	ERPs	No	No	Compared to younger HC, older HC present reduced contingent magnetic variation, increased P50 but smaller N1, and larger reorienting negativity
									Rhone-Alpes Region, France							Older HC	13	5	61 - 75
									LABEX CORTEX
237	ElShafei	Bidet-Caulet	Age-related modulations of alpha and gamma brain activities underlying anticipation and distraction	2020	PLOS ONE	10.1371/journal.pone.0229334	University of Lyon	France	National Agency for Research (Agence Nationale de la Recherche, ANR), France	Cross-sectional		MEG	N/A	Task	Visual competitive attention task	Younger HC	14	5	25 ± 0.67	Spectral	Individual alpha frequency peak	No	Yes	Reduced alpha synchronisation in task-irrelevant areas is a sign of increased behavioural distractibility and altered top-down inhibitory mechanisms in older individuals
									Rhone-Alpes Region, France							Older HC	14	5	67 ± 1.08					Compared to younger adults, the alpha peak-frequency variations amongst cortical areas are less pronounced in older adults, the bottom-up system is activated similarly, and the activation of the lateral prefrontal inhibitory control regions is decreased
									LABEX CORTEX
238	Elverman	Nielson	Event-related potentials, inhibition, and risk for Alzheimer’s disease among cognitively intact elders	2021	Journal of Alzheimer’s Disease	10.3233/JAD-201559	Marquette University, Milwaukee	USA	Marquette University, USA	Cross-sectional		EEG	N/A	Task	Visual go/no-go task	Younger HC	41	29	19.9 ± 2.7	Event-related	ERPs	No	No	Compared to younger individuals, both older adult groups display slower response times and longer ERP latencies	HC ɛ4+ = healthy controls APOE ɛ4 allele carriers
									American Psychological Foundation					Task	Visual stop signals task	Older HC ɛ4+	20	16	78.4 ± 4.4					Older adults present smaller N200 and P300 amplitudes than younger adults	HC ɛ4- = healthy controls APOE ɛ4 allele non-carriers
																Older HC ɛ4-	24	17	79.7 ± 4.9					Compared to ɛ4- older individuals, ɛ4+ older adults show a slower frontal N200 latency and a greater N200 amplitude that is strongest at frontal sites
239	Engedal	Snaedal	The power of EEG to predict conversion from mild cognitive impairment and subjective cognitive decline to dementia	2020	Dementia and Geriatric Cognitive Disorders	10.1159/000508392	Oslo University Hospital	Norway	Kavli Charitable Trust in Bergen, Norway	Longitudinal	7 years	EEG	N/A	RS	EC	SCD	45	24	68.0 ± 8.0	Spectral	Power spectral density	No	No	Quantitative EEG using statistical pattern recognition predicts conversion to dementia in patients with SCD and MCI over a 5-year period
																MCI	88	44	71.2 ± 8.2
																HC	67	37	65.6 ± 7.3
240	Engedal	Oeksengaard	Quantitative EEG applying the statistical recognition pattern method: a useful tool in dementia diagnostic workup	2015	Dementia and Geriatric Cognitive Disorders	10.1159/000381016	Norwegian Advisory Unit for Ageing and Health, Vestfold Health Trust, Toensberg	Norway	Kavli Charitable Trust in Bergen, Norway	Cross-sectional		EEG	N/A	RS	EC	Dementia	372	200	71.7 ± 8.6	Spectral	Power spectral density	No	No	Quantitative EEG using statistical pattern recognition discriminates ADD patients from controls with a high sensitivity and specificity
																HC	146	87	66.5 ± 7.7					Quantitative EEG using statistical pattern recognition discriminates DLB and PDD patients from ADD patients
241	Engels	Hillebrand	Directional information flow in patients with Alzheimer’s disease. A source-space resting-state MEG study	2017	NeuroImage: Clinical	10.1016/j.nicl.2017.06.025	VU University Medical Center, Amsterdam	The Netherlands	Alzheimer Nederland	Cross-sectional		MEG	MRI	RS	EC	ADD	27	12	60.6 ± 5.4	Functional connectivity	Phase transfer entropy	No	Yes	ADD patients present a disrupted posterior-to-anterior pattern in the beta band involving cortical and subcortical regions
									Stichting VUmc							HC	26	14	61.8 ± 5.5					The information flow from the precuneus and the visual cortex, towards frontal and subcortical structures, is disrupted in ADD patients
242	Engels	van Straaten	Slowing of hippocampal activity correlates with cognitive decline in early onset Alzheimer’s disease. An MEG study with virtual electrodes	2016	Frontiers in Human Neuroscience	10.3389/fnhum.2016.00238	VU University Medical Center, Amsterdam	The Netherlands	Danone Research	Cross-sectional		MEG	Neuropsychological	RS	EC	ADD	27	12	60.6 ± 5.4	Spectral	Power spectral density	No	No	ADD patients present slowing of oscillatory brain activity in cortical association areas and in the hippocampus, and this slowing is correlated with general cognitive decline
									Piramal							HC	26	14	61.8 ± 5.5	Spectral
243	Engels	van Straaten	Declining functional connectivity and changing hub locations in Alzheimer’s disease: an EEG study	2015	BMC Neurology	10.1186/s12883-015-0400-7	VU University Medical Center, Amsterdam	The Netherlands	Alzheimer Nederland	Cross-sectional		EEG	MRI	RS	EC	Mild ADD	105	40	69.9 ± 9.6	Functional connectivity	Phase lag index	No	No	In ADD patients, functional connectivity decreases with increasing disease severity in the alpha band
									Stichting VUmc							Moderate ADD	96	52	70.7 ± 8.8	Functional connectivity	Graph theory metrics			Central and frontal brain regions show increasing betweenness centrality values with increasing disease severity in ADD patients
																Severe ADD	117	62	68.1 ± 8.5					In high frequency bands, the center of mass shifts from posterior to more anterior regions with increasing disease severity
																HC	133	59	67.8 ± 6.3
244	Engemann	Gramfort	A reusable benchmark of brain-age prediction from M/EEG resting-state signals	2022	NeuroImage	10.1016/j.neuroimage.2022.119521	Paris-Saclay University, Paris	France	Bridging Artificial Intelligence and Neuroscience (BrAIN)	Cross-sectional		M/EEG	N/A	RS	N/A	HC (Cambridge MEG dataset)	646	319	54.9 ± 18.4	Spectral	Power spectral density	Yes	No	The highest performance in classifying the participants’ age based on the brain data is achieved by pipelines and architectures involving spatially aware representations of the M/EEG signals
									Graduate School of Robotics, University of Freiburg, Germany							HC (Leipzig Mind-Brain-Body dataset)	227	82	38.9 ± 20.3	Complexity	Spectral entropy; Approximate entropy; Sample entropy; Temporal complexity
																HC (Cuban Human Brain Mapping Project dataset)	282	87	32.0 ± 9.3	Complexity	Hurst exponent; Hjorth metrics (activity, mobility, complexity); Higuchi’s fractal dimension; Zero-crossing rate
																HC (Temple University Abnormal EEG dataset)	1385	775	44.4 ± 16.5
245	Erkinjuntti	Palo	EEG in the differential diagnosis between Alzheimer’s disease and vascular dementia	1988	Acta Neurologica Scandinavica	10.1111/j.1600-0404.1988.tb06971.x	University of Helsinki	Finland	University of Helsinki Central Hospital, Finland	Cross-sectional		EEG	N/A	RS	EC	ADD	67	44	70.4 ± 1.4	Spectral	Power spectral density	No	No	ADD patients display increased diffuse abnormality and all patients show decreased driving response to photic stimulation and mean frequency of background activity as dementia severity increases
									Academy of Finland							MID	77	51	73.1 ± 1.1					In quantitative EEG (14 AD, 20 MID, and 12 VD patients), the percentage of alpha power decreases and those of theta and delta power increases with dementia severity
									Yrjö Jahnsson Foundation							VD	45	31	74.8 ± 1.6					Compared to ADD patients, multi-infarct patients present more focal abnormalities and irritative and slow wave paroxyms
246	Escudero	Bro	Multiscale entropy analysis of resting-state magnetoencephalogram with tensor factorisations in Alzheimer’s disease	2015	Brain Research Bulletin	10.1016/j.brainresbull.2015.05.001	University of Edinburgh	UK	Edinburgh Research Partnership in Engineering and Maths, UK	Cross-sectional		MEG	Neuropsychological	RS	EC	ADD	36	24	74.06 ± 6.95	Complexity	Multiscale entropy	No	No	The PARAFAC2 (particularly parallel factor analysis 2) model is more appropriate than PARAFAC to reflect multiscale and multichannel relationships in entropy features
																HC	26	17	71.77 ± 6.38
247	Escudero	Hornero	Regional coherence evaluation in mild cognitive impairment and Alzheimer’s disease based on adaptively extracted magnetoencephalogram rhythms	2011	Physiological Measurement	10.1088/0967-3334/32/8/011	University of Plymouth	UK	Ministry of Education and Science, Spain	Cross-sectional		MEG	N/A	RS	EC	ADD	36	24	74.06 ± 6.95	Functional connectivity	Magnitude squared coherence	No	No	ADD and MCI cause alteraltions in MEG connectivity
									European Regional Development Fund (ERDF)							MCI	18	10	74.89 ± 5.57					Magnitude square coherence can distinguish ADD patients from controls with a 69.4% accuracy and MCI patients from controls with a 77% accuracy
									Training programme for Academic Staff (FPU), Spain							HC	26	17	71.77 ± 6.38
248	Escudero	Fernández	Blind source separation to enhance spectral and non-linear features of magnetoencephalogram recordings. Application to Alzheimer’s disease	2009	Medical Engineering & Physics	10.1016/j.medengphy.2009.04.003	University of Valladolid	Spain	Ministry of Education and Science, Spain	Cross-sectional		MEG	N/A	RS	EC	ADD	36	24	74.06 ± 6.95	Spectral	Power spectral density	No	No	The application of blind source separation in the preprocessing results results in an improvement of area under the curve ranging from 0.013 to 0.227
									European Regional Development Fund (ERDF)							HC	26	17	71.77 ± 6.38	Complexity	Spectral entropy; Sample entropy			The accuracy for spectral entropy, Lempel-Ziv complexity, and sample entropy increases by 6.4% to 22.6%, enhancing the distinction between ADD patients and control subjects
																				Complexity	Lempel-Ziv complexity
249	Escudero	Fernández	Assessment of classification improvement in patients with Alzheimer’s disease based on magnetoencephalogram blind source separation	2008	Artificial Intelligence in Medicine	10.1016/j.artmed.2008.01.001	University of Valladolid	Spain	Ministry of Education and Science, Spain	Cross-sectional		MEG	N/A	RS	EC	ADD	21	13	73.19 ± 9.22	Spectral	Power spectral density	No	No	Blind source separation improves the classification accuracy from 69.05% to 83.33% using median frequency and from 61.91% to 73.81% using spectral entropy
									European Regional Development Fund (ERDF)							HC	21	13	70.19 ± 6.96	Complexity	Spectral entropy
									Regional Government of Castile and León (Junta de Castilla y León), Spain
250	Escudero	López	Analysis of electroencephalograms in Alzheimer’s disease patients with multiscale entropy	2006	Physiological Measurement	10.1088/0967-3334/27/11/004	University of Valladolid	Spain	Regional Government of Castile and León (Junta de Castilla y León), Spain	Cross-sectional		EEG	N/A	RS	EC	ADD	11	6	72.5 ± 8.3	Complexity	Multiscale entropy	No	No	Compared to HC, ADD patients display less complex EEG background activity
									Ministry of Education and Science, Spain							HC	11	4	72.8 ± 6.1					There are differences between both groups at electrodes F3, F7, Fp1, Fp2, T5, T6, P3, P4, O1 and O2
									European Regional Development Fund (ERDF)
251	Eyamu	Kim	Prefrontal event-related potential markers in association with mild cognitive impairment	2023	Frontiers in Aging Neuroscience	10.3389/fnagi.2023.1273008	Korea Institute of Oriental Medicine, Daejeon	South Korea	Korea Institute of Oriental Medicine (KIOM)	Cross-sectional		EEG	N/A	Task	Visual selective attention task	MCI	95	53	74.13 ± 6.27	Event-related	ERPs	No	No	Compared to HC, MCI patients exhibit a higher area under the curve and early T1, and slower P300 timings of the difference between FAL and T1, the differnce between FAL and T2, and the difference between T1 and T2	T1 = onset zero-crossing point
									Korean Government							HC	239	140	72.17 ± 5.72					After accounting for demographic factors, measures of T1, difference between FAL and T1, and difference between T1 and T2 are still associated with MCI	T2 = late zero-crossing point
																									FAL = fractional area latency
252	Falk	Anghinah	EEG amplitude modulation analysis for semi-automated diagnosis of Alzheimer’s disease	2012	EURASIP Journal on Advances in Signal Processing	10.1186/1687-6180-2012-192	University of Quebec, Montreal	Canada	N/A	Cross-sectional		EEG	N/A	RS	EC	Mild ADD	11	8	75.9 ± 4.1	Spectral	Modulation frequency	Yes	No	Training classifiers on the proposed features outperform training on benchmark spectral peak parameters
																Moderate-to-severe ADD	10	9	68.4 ± 8.8
																HC	11	6	68.1 ± 7.1
253	Fan	Chou	Topological pattern recognition of severe Alzheimer’s disease via regularized supervised learning of EEG complexity	2018	Frontiers in Neuroscience	10.3389/fnins.2018.00685	Northeastern University, Boston	USA	Northeastern University	Cross-sectional		EEG	N/A	RS	EO/EC	Very mild ADD	15	N/A	N/A	Complexity	Multiscale entropy	No	No	Compared to logistic regression models, regularized learning methods can better discriminate severe ADD patients from the other ADD and control groups and can better select biomarkers across brain regions
																Mild ADD	69	N/A	N/A					Temporal and occipitoparietal brain regions can discriminate severe ADD patients from controls
																Moderate-to-severe ADD	24	N/A	N/A					ADD patients display more diverse and distributed patterns of EEG complexity
																HC	15	N/A	N/A
254	Farina	Whelan	A comparison of resting state EEG and structural MRI for classifying Alzheimer’s disease and mild cognitive impairment	2020	NeuroImage	10.1016/j.neuroimage.2020.116795	Trinity College Dublin	Ireland	Scientific and Technological Research Institution of Turkey (Türkiye Bilimsel ve Teknolojik Araştırma Kurumu, TÜBİTAK)	Cross-sectional		EEG	MRI	RS	EC	Amnestic MCI	62	30	71.23 ± 4.39	Spectral	Power spectral density	Yes	No	Structural MRI outperforms resting state EEG at classifying ADD patients
									Dokuz Eylül University				Neuropsychological			ADD	57	34	71.3 ± 7.14	Functional connectivity	Weighted phase lag index			EEG and structural MRI are moderately good at discriminating amnestic MCI patients from controls
									Irish Research Council (IRC)							HC	61	37	69.95 ± 4.85
255	Fatemi	Sedghizadeh	Behavior of olfactory-related frontal lobe oscillations in Alzheimer’s disease and MCI: A pilot study	2022	International Journal of Psychophysiology	10.1016/j.ijpsycho.2022.02.008	Sharif University of Technology, Tehran	Iran	Cognitive Sciences & Technologies Council, Iran	Cross-sectional		EEG	N/A	Task	Olfactory oddball task	ADD	13	8	75.31 ± 9.90	Functional connectivity	Phase-amplitude coupling	No	No	Gamma oscillations are more spatially synchronized in amnestic MCI patients and HC than in ADD patients
									Sharif University of Technology, Iran							Amnestic MCI	7	5	66.57 ± 6.85	Functional connectivity	Phase locking value			Theta-gamma phase-amplitude coupling has a higher value in HC than in amnestic MCI and ADD patients
																HC	15	8	69.27 ± 6.65					Theta-gamma phase-amplitude coupling increases during task compared to rest for amnestic MCI patients and HC
256	Fein	Van Dyke	The auditory P50 response is normal in Alzheimer’s disease when measured via a paired click paradigm	1994	Electroencephalography and Clinical Neurophysiology	10.1016/0168-5597(94)90138-4	University of California, San Francisco	USA	National Institute of Neurological Disorders and Stroke (NINDS), USA	Cross-sectional		EEG	N/A	Task	Auditory oddball task	ADD	8	N/A	77.6 + 6.8	Event-related	ERPs	No	No	There are no differences in P50 responses between ADD patients and controls
									United States Department of Veterans Affairs (VA)							HC	17	N/A	69.6 + 8.7
257	Fernandes	Marques-Teixeira	Neurophysiological examination of the Affect–Integration–Motivation framework of decision-making in the aging brain: A registered report	2022	NeuroImage	10.1016/j.neuroimage.2022.119189	University of Porto	Portugal	BIAL Foundation	Cross-sectional		EEG	N/A	Task	Visual monetary incentive delay task	Younger HC	27	16	28.52 ± 6.30	Event-related	ERPs	No	No	Compared to the other two groups, older HC exhibit reduced cue-P3
																Middle-aged HC	25	15	47.72 ± 5.83
																Older HC	25	14	67.68 ± 4.79
258	Fernández, Alba	Babiloni	Resting state electroencephalographic rhythms are affected by immediately preceding memory demands in cognitively unimpaired elderly and patients with mild cognitive impairment	2022	Frontiers in Aging Neuroscience	10.3389/fnagi.2022.907130	Santiago de Compostela University	Spain	Ministry of Science and Innovation, Spain	Cross-sectional		MEG	Neuropsychological	RS	EC	Amnestic MCI	40	23	69.23 ± 8.97	Spectral	Individual alpha frequency peak	No	Yes	HC exhibit a negative correlation between memory tasks performance and posterior resting-state EEG alpha source activity
									Galician Government (Xunta de Galicia), Spain							HC	30	24	67.67 ± 8.07	Spectral	Transition frequency
259	Fernández, Alberto	Moratti	MEG delta mapping along the healthy aging-Alzheimer’s disease continuum: Diagnostic implications	2013	Journal of Alzheimer’s Disease	10.3233/JAD-121912	Complutense University of Madrid	Spain	Ministry of Science and Technology, Spain	Cross-sectional		MEG	N/A	RS	EC	MCI	23	13	73.83 ± 5.86	Other	Dipole density	No	Yes	Delta current density is negatively correlated with cognitive status in all brain regions of interest
																Mild ADD	25	16	75.28 ± 5.33					Delta current density values in posterior parietal, occipital, prerolandic, and precuneus cortices can discriminate MCI patients, ADD patients and controls
																Severe ADD	10	6	73.00 ± 8.93					An increase of delta current density in the right parietal cortex and precuneus can index the transition from MCI to mild ADD and from mild ADD to severe AD
																HC	24	14	71.08 ± 6.04
260	Fernández, Alberto	Hornero	Brain oscillatory complexity across the life span	2012	Clinical Neurophysiology	10.1016/j.clinph.2012.04.025	Complutense University of Madrid	Spain	Ministry of Economy and Competitiveness, Spain	Cross-sectional		MEG	N/A	RS	EC	HC	222	122	43.83 ± 21.62	Complexity	Lempel-Ziv complexity	No	Yes	Age and complexity show a substantial quadratic (curvilinear) connection, with Lempel-Ziv complexity maxima occurring by the sixth decade of life
									European Regional Development Fund (ERDF)															Females show greater Lempel-Ziv complexity values than males in the anterior, middle, and posterior areas
261	Fernández, Alberto	Ortiz	Complexity analysis of spontaneous brain activity in Alzheimer disease and mild cognitive impairment: an MEG study	2010	Alzheimer Disease & Associated Disorders	10.1097/WAD.0b013e3181c727f7	Complutense University of Madrid	Spain	Ministry of Education and Science, Spain	Cross-sectional		MEG	Neuropsychological	RS	EC	MCI	18	11	73.72 ± 6.19	Complexity	Lempel-Ziv complexity	No	No	ADD patients and controls, but not MCI patients, show a parallel tendency to reduced Lempel-Ziv complexity as a function of age
									Ministry of Health, Spain							ADD	18	11	73.89 ± 7.82					Anterior Lempel-Ziv complexity values can discriminate MCI patients from controls below 75 years
									Mutua Madrileña Foundation							HC	18	11	72.06± 5.85
262	Fernández, Alberto	Ortiz	MEG spectral profile in Alzheimer’s disease and mild cognitive impairment	2006a	Clinical Neurophysiology	10.1016/j.clinph.2005.10.017	Complutense University of Madrid	Spain	Health Research Fund (Fondo de Investigaciones Sanitarias, FIS), Spain	Cross-sectional		MEG	N/A	RS	EC	MCI	22	14	74.71 ± 5.10	Spectral	Power spectral density	No	No	Mean frequency values are higher in controls than in MCI patients, and in MCI patients than ADD patients
									Ministry of Science and Technology, Spain							ADD	22	14	73.55 ± 8.19
									Regional Government of Castile and León (Junta de Castilla y León), Spain							HC	21	14	70.29 ± 7.07
263	Fernández, Alberto	Ortiz	Quantitative magnetoencephalography of spontaneous brain activity in Alzheimer disease: an exhaustive frequency analysis	2006b	Alzheimer Disease & Associated Disorders	10.1097/00002093-200607000-00006	Complutense University of Madrid	Spain	N/A	Cross-sectional		MEG	MRI	RS	EC	ADD	22	11	73.55 ± 8.19	Spectral	Power spectral density	No	No	Values in the 2 - 4 Hz frequency band can classify ADD patients and controls with a 68% sensitivity and a 76% specificity
													Neuropsychological			HC	21	10	70.29 ± 7.07					Values in the 15 - 28 Hz frequency band can discriminate ADD patients from controls with a 81% sensitivity and a 80% specificity
264	Fernández, Alberto	Ortiz	Magnetoencephalographic parietal delta dipole density in mild cognitive impairment: preliminary results of a method to estimate the risk of developing Alzheimer disease	2006c	Archives of Neurology	10.1001/archneur.63.3.427	Complutense University of Madrid	Spain	Pérez-Modrego Foundation	Longitudinal	2 years	MEG	N/A	RS	EC	MCI	17	N/A	73.82 ± 4.00	Other	Dipole density	No	No	Left parietal delta dipole density values can discriminate ADD from MCI patients
									Ministry of Education and Science, Spain							ADD	19	N/A	76.16 ± 5.50					MCI patients with high left parietal delta dipole density scores have a risk of conversion to ADD of 350%
																HC	17	N/A	74.18 ± 5.58
265	Fernández, Alberto	Viaño	Proton magnetic resonance spectroscopy and magnetoencephalographic estimation of delta dipole density: a combination of techniques that may contribute to the diagnosis of Alzheimer’s disease	2005	Dementia and Geriatric Cognitive Disorders	10.1159/000087094	Complutense University of Madrid	Spain	N/A	Cross-sectional		MEG	MR spectroscopy	RS	EC	ADD	10	6	65.8 ± 7.4	Other	Dipole density	No	No	A combined myoinositol/N-acetyl aspartate (mI/NAA)-delta dipole density model predicts the diagnosis with 90% sensitivity and 100% specificity
																HC	10	8	64.4 ± 5.4					The combination of temporoparietal mI/NAA and delta DD values explains the variability of individuals’ cognitive status
266	Fernández, Alberto	Ortiz	Correlations of hippocampal atrophy and focal low-frequency magnetic activity in Alzheimer disease: volumetric MR imaging-magnetoencephalographic study	2003	American Journal of Neuroradiology	PMCID: PMC7973601	Complutense University of Madrid	Spain	4-D Neuroimaging	Cross-sectional		MEG	MRI	RS	EC	ADD	15	N/A	76.26 ± 1.21	Other	Dipole density	No	Yes	Compared to controls, ADD patients present increased dipole density in the delta and theta bands
																HC	16	N/A	73.68 ± 1.32					Slow-wave activity varies between the two groups in temporoparietal areas in both hemispheres
																								Combining left hippocampal volume and left temporal dipole density values discriminates ADD patients from controls with high accuracy
267	Fernández, Alberto	Ortiz	Focal temporoparietal slow activity in Alzheimer’s disease revealed by magnetoencephalography	2002	Biological Psychiatry	10.1016/S0006-3223(02)01366-5	Complutense University of Madrid	Spain	4-D Neuroimaging	Cross-sectional		MEG	Neuropsychological	RS	EC	ADD	15	9	76.27 ± 1.21	Other	Dipole density	No	No	Dipole density in the delta and theta bands is enhanced in ADD patients
									Deutsche Forschung Gemeinschaft (DFG)							HC	19	11	73.68 ± 1.32					Slow-wave activity differs significantly between both groups in temporoparietal regions in both hemispheres
																								Right temporoparietal slow-wave activity covaries with cognitive performance, and left temporal delta activity varies with a functional status scale
268	Ferrante	García	Multivariate word properties in fluency tasks reveal markers of Alzheimer’s dementia	2023	Alzheimer’s & Dementia	10.1002/alz.13472	University of San Andrés, Buenos Aires	Argentina	N/A	Cross-sectional		EEG	N/A	RS	EC	ADD	32	18	75.75 ± 5.63	Functional connectivity	Phase locking value	No	No	ADD patients exhibit predominantly bilateral occipito-parieto-central hypoconnectivity in the beta band
																bvFTD	32	17	68.87 ± 7.81					EEG beta hypoconnectivity is predicted by word frequency and granularity in ADD patients only
																HC	27	19	72.30 ± 7.34
269	Ferrari-Díaz	Rodríguez-Camacho	Verbal intelligence and leisure activities are associated with cognitive performance and resting-state electroencephalogram	2022	Frontiers in Aging Neuroscience	10.3389/fnagi.2022.921518	National Autonomous University of Mexico, Tlalnepantla	Mexico	National Autonomous University of Mexico (UNAM)	Cross-sectional		EEG	Neuropsychological	RS	EC	HC	88	58	66.72 ± 4.32	Spectral	Power spectral density	No	No	Verbal intelligence is a positive predictor of perceptual organization, working memory, processing speed, executive functions, and central delta power
																								Leisure activities are a positive predictor of posterior alpha2 power
270	Ferreira	Wahlund	Electroencephalography is a good complement to currently established dementia biomarkers	2016	Dementia and Geriatric Cognitive Disorders	10.1159/000448394	Karolinska Institute, Stockholm	Sweden	Kavli Charitable Trust in Bergen, Norway	Cross-sectional		EEG	MRI	RS	EC	MCI	124	64	70.2 ± 8.2	Other	Quantitative EEG HC index	No	No	Quantitative EEG using statistical pattern recognition outperforms MRI, cognition, and CSF biomarkers in DLB/PDD diagnosis
									NordForsk				Neuropsychological			SCD	64	35	66.6 ± 8.2	Other	Quantitative EEG DLB/PDD index			Quantitative EEG using statistical pattern recognition outperforms MRI in ADD diagnosis and improves the differential diagnosis of AD
									Velux Foundation				CSF biomarkers			ADD	135	84	75.3 ± 7.7
									Swedish Foundation for Strategic Research (SSF)							DLB/PDD	15	3	71.8 ± 6.7
																HC	141	86	66.3 ± 7.9
271	Fide	Yener	Coherence in event-related EEG oscillations in patients with Alzheimer’s disease dementia and amnestic mild cognitive impairment	2023	Cognitive Neurodynamics	10.1007/s11571-022-09920-0	Dokuz Eylül University, Izmir	Turkey	N/A	Cross-sectional		EEG	N/A	Task	Visual oddball task	ADD	43	24	74.63 ± 4.99	Functional connectivity	Imaginary coherence	No	No	Compared to HC, MCI patients display increased midline frontal and temporal theta coherence
																MCI	43	27	73.53 ± 5.85					Compared to HC and MCI patients, ADD patients exhibit reduced theta, delta and alpha intra-hemispheric coherence, and reduced theta midline coherence
																HC	68	29	72.13 ± 6.16					ADD and MCI patients display normal inter-hemispheric coherence
272	Fide	Yener	Hyperconnectivity matters in early-onset Alzheimer’s disease: a resting-state EEG connectivity study	2022	Neurophysiologie Clinique	10.1016/j.neucli.2022.10.003	Dokuz Eylül University, Izmir	Turkey	N/A	Cross-sectional		EEG	N/A	RS	EC	Early-onset ADD	40	22	57.13 ± 4.10	Functional connectivity	Imaginary coherence	No	No	Comapred to late-onset ADD patients, early-onset ADD patients display higher coherence values in all frequency bands
																Late-onset ADD	56	32	74.72 ± 5.26					Compared to younger HC, early-onset ADD patients show higher imaginary coherence values in theta and beta2 bands
																Younger HC	51	35	58.63 ± 3.53					Compared to older HC, late-onset ADD patients present lower imaginary coherence values in alpha1 band
																Older HC	54	36	72.81 ± 4.56
273	Finnigan	Robertson	Resting EEG theta power correlates with cognitive performance in healthy older adults	2011	Psychophysiology	10.1111/j.1469-8986.2010.01173.x	Trinity College Dublin	Ireland	N/A	Cross-sectional		EEG	N/A	RS	EC	HC	73	48	56 - 70 (range)	Spectral	Power spectral density	No	No	In healthy older people, high resting theta power is linked to enhanced cognitive performance and may be a sign of good neurocognitive ageing
																				Spectral	Individual alpha frequency peak
274	Fiscon	De Cola	Combining EEG signal processing with supervised methods for Alzheimer’s patients classification	2018	BMC Medics Informatics and Decision Making	10.1186/s12911-018-0613-y	Institute of Systems Analysis and Computer Science, Rome	Italy	Nanomax Flagship Project	Cross-sectional		EEG	N/A	RS	EC	MCI	37	20	74.1 ± 9.4	Spectral	Wavelet transform (time-frequency analysis)	No	No	Wavelet feature extraction can accurately discriminate controls from ADD patients, controls from MCI patients, and MCI from ADD patients
									Epigenomics Flagship Project							ADD	49	29	78.4 ± 6.4
																HC	23	10	65.6 ± 7.9
275	Flores-Sandoval	Fried	Spectral power ratio as a measure of EEG changes in mild cognitive impairment due to Alzheimer’s disease: a case-control study	2023	Neurobiology of Aging	10.1016/j.neurobiolaging.2023.05.010	Beth Israel Deaconess Medical Center and Harvard Medical School, Boston	USA	National Institutes of Health (NIH), USA	Cross-sectional		EEG	Neuropsychological	RS	EC	MCI Aβ+	17	8	70.71 ± 8.72	Spectral	Power spectral density	No	No	MCI Aβ+ patients display lower spectral power ratio than HC
																MCI Aβ-	6	2	71.67 ± 8.78	Spectral				The spectral power ratio in MCI Aβ+ patients correlates with executive function socres but not with amyloid load
																HC	14	7	66.71 ± 9.24
276	Fodor	Csukly	Decreased event-related beta synchronization during memory maintenance marks early cognitive decline in mild cognitive impairment	2018	Journal of Alzheimer’s Disease	10.3233/JAD-171079	Semmelweis University, Budapest	Hungary	Ambient Assisted Living Joint Programme (AAL)	Cross-sectional		EEG	MRI	Task	Visual Sternberg letter-probe task	MCI	17	8	64.0 ± 5.2	Event-related	ERS	No	Yes	Event-related synchronization is lower in MCI patients than controls in the alpha and beta frequency bands during retention
									Hungarian Research Fund							HC	21	14	69.2 ± 7					Controls and MCI patients display memory load-related enhancement in the alpha and beta bands
									Semmelweis University, Budapest															MCI patients display attenuated beta oscillatory activity in the inferior and middle temporal gyrus, fusiform gyrus, and cuneus. Beta event-related synchronization correlates with hippocampal size
277	Fonseca	Machado	Comparison of quantitative EEG between patients with Alzheimer’s disease and those with Parkinson’s disease dementia	2013	Clinical Neurophysiology	10.1016/j.clinph.2013.05.001	Pontifical Catholic University of Campinas	Brazil	N/A	Cross-sectional		EEG	Neuropsychological	RS	EC	ADD	38	22	74.7 ± 5.9	Spectral	Power spectral density	No	No	PDD patients exhibit the highest values in delta and theta powers and controls display the lowest values
																PDD	12	8	70.3 ± 11.9	Functional connectivity	Spectral coherence			PDD patients display the strongest beta frontal-occipital inter-hemispheric coherence
																PDNC	31	12	68.1 ± 9.9					PDD patients show the strongest values in alpha and beta frontal interhemispheric coherence and ADD patients exhibit the lowest values
																HC	37	23	69.8 ± 6.4
278	Fonseca	Bossoni	Dementia, mild cognitive impairment and quantitative EEG in patients with Parkinson’s disease	2009	Clinical EEG and Neuroscience	10.1177/155005940904000309	Pontifical Catholic University of Campinas	Brazil	N/A	Cross-sectional		EEG	N/A	RS	EC	PDNC	15	N/A	67.2 ± 10.0	Spectral analysis	Amplitude modulation	No	No	There are no quantiative EEG differences between HC and PDNC patients
																PDMCI	10	N/A	70.3 ± 0.0					PDMCI and PDD patients present EEG abnormalities
																PDD	7	N/A	70.6 ± 9.1					Both PDMCI and PDD patients present an increase in the absolute and relative posterior theta amplitude, whereas PDD patients display an increase in the posterior absolute and relative delta amplitude
																HC	26	N/A	68.4 ± 4.7
279	Fonseca	Amaral de Andrade	Quantitative electroencephalography power and coherence measurements in the diagnosis of mild and moderate Alzheimer’s disease	2011	Arquivos de Neuropsiquiatria	10.1590/S0004-282X2011000300006	Pontifical Catholic University of Campinas	Brazil	Pontifical Catholic University (PUC) Campinas, Brazil	Cross-sectional		EEG	Neuropsychological	RS	EC	ADD	35	23	73.63 ± 6.50	Spectral	Power spectral density	No	No	The ADD group displays greater absolute power values in the delta and theta bands, greater theta/alpha indices and less frontal alpha and beta coherence
																HC	30	23	71.60 ± 4.26	Functional connectivity	Spectral coherence			Logistic multiple regression models constructed upon frontal alpha coherence and left frontal absolute theta power exhibit a lower classification accuracy than MMSE scores
280	Ford	Yesavage	Event-related brain potential evidence of spared knowledge in Alzheimer’s disease	2001	Psychology and Aging	10.1037/0882-7974.16.1.161	Stanford University	USA	National Institutes of Health (NIH), USA	Cross-sectional		EEG	N/A	Task	Visual picture-name verification task	ADD	13	8	74.5 ± 8.2	Event-related	ERPs	No	No	N400 is more negative to words that do not match pictures than to words that match pictures. This effect is significant at all scalp sites in young individuals, at central-parietal sites in older individuals, and in right central parietal sites in ADD patients
									United States Department of Veterans Affairs (VA)							Younger HC	13	8	21.4 ± 2.9					Neither the N400 nor its scalp distribution is affected by ability to name pictures correctly in ADD patients pretested with a confrontation-naming task to identify pictures they could not name
																Older HC	13	8	73.8 ± 5.7
281	Ford	Pfefferbaum	Automatic and effortful processing in aging and dementia: event-related brain potentials	1997	Neurobiology of Aging	10.1016/S0197-4580(96)00072-3	Stanford University	USA	National Institute of Mental Health (NIMH), USA	Cross-sectional		EEG	N/A	Task	Auditory irrelevant noise task	ADD	12	4	68.7 ± 4.92	Event-related	ERPs	No	No	Effortful attention increases noise-elicited P300 amplitude in older individuals, but not in young individuals. This does not affect P300 amplitude in ADD patients
									State of California Alzheimer’s Disease Program, USA						Auditory relevant tone task	Younger HC	15	7	21.7 ± 2.02					Intrusiveness increased task-relevant P300 amplitude in young individuals, but not in elderly individuals. This does not affect P300 amplitude in ADD patients
									United States Department of Veterans Affairs (VA)						Auditory relevant noise task	Older HC	11	6	66.5 ± 5.87
282	Fornara	Comi	FFT approximation in Alzheimer’s disease	1998	Italian Journal of Neurological Sciences	10.1007/BF02427603	IRCCS San Raffaele Scientific Institute, Milan	Italy	N/A	Cross-sectional		EEG	N/A	RS	EC	ADD	20	N/A	50 - 74 (range)	Spectral	Power spectral density	No	No	90% of ADD patients show a substantial shift in the position of the dipolar source along the vertical axis, which affects all frequency bands
																Younger HC	13	N/A	51 - 70 (range)					The dipolar source of the alpha1 band moves in the direction of the anterior regions
																Older HC	7	N/A	71 - 75 (range)					The control group displays a relationship between aging and a source of the delta, theta, alpha, and beta1 bands that is more surface-expressed
283	Förstl	Zerfaß	Longitudinal cognitive, electroencephalographic and morphological brain changes in ageing and Alzheimer’s disease	1996	The British Journal of Psychiatry	10.1192/bjp.168.3.280	University of Western Australia, Perth	Australia	German Research Foundation (Deutsche Forschungsgemeinschaft, DFG)	Longitudinal	4 years	EEG	N/A	RS	EC	ADD	55	34	70 ± 9	Spectral	Power spectral density	No	No	ADD patients display cognitive performance deterioration, a reduction in alpha/theta ratio decreases and an increase in the proportion of intracranial CSF volume after 2 and 4 years
																HC	66	27	66 ± 8					Controls do not display cognitive, EEG and morphological changes after 2 and 4 years
																								Cognitive performance at the first examination impacts both performanceand brain atrophy at re-examination after 2 or 4 years. EEG and neuroimaging findings are exclusively related to the corresponding findings at the follow-up examinations
284	Fosque	Ortiz	Quasicriticality explains variability of human neural dynamics across life span	2022	Frontiers in Computational Neuroscience	10.3389/fncom.2022.1037550	Indiana University, Bloomington	USA	N/A	Cross-sectional		MEG	N/A	RS	EC	HC	604	300	18 - 88 (range)	Functional connectivity	Quasicriticality	Yes	No	A link is suggested between changes to brain connectivity due to aging and increased dynamical fluctuations of neuronal firing rates
285	Fouladi	Ebadi	Efficient deep neural networks for classification of Alzheimer’s disease and mild cognitive impairment from scalp EEG recordings	2022	Cognitive Computation	10.1007/s12559-022-10033-3	Tarbiat Modares University, Tehran	Iran	N/A	Cross-sectional		EEG	N/A	RS	EC	ADD	37	N/A	N/A	Spectral	Wavelet transform (time-frequency analysis)	Yes	No	The convolutional network can discriminate ADD patients, MCI patients and HC with 92% accuracy
																MCI	37	N/A	N/A					The convolutional autoencoder network can discriminate ADD patients, MCI patients and HC with 89% accuracy
																HC	16	N/A	N/A
286	Fraga	Phillips	Early diagnosis of mild cognitive impairment and Alzheimer’s with event-related potentials and event-related desynchronization in N-back working memory tasks	2018	Computer Methods and Programs in Biomedicine	10.1016/j.cmpb.2018.06.011	Federal University of ABC, Santo André	Brazil	São Paulo Research Foundation (Fundação de Amparo à Pesquisa do Estado de São Paulo, FAPESP), Brazil	Cross-sectional		EEG	N/A	Task	Visual n-back task	ADD	15	5	79.7 ± 1.3	Event-related	ERPs	No	No	Compared to controls, MCI and ADD patients show reduced P450 amplitude in the execution of the non-match 1-back task at parietal and centro-parietal sites
																MCI	21	10	79.9 ± 1.1	Event-related	ERD			Controls elicit greater alpha event-related desynchronization responses than MCI and ADD patients during the 1-back task in the match condition at frontal, central and occipital sites
																HC	27	16	77.6 ± 1.0	Event-related	ERS			MCI patients present more event-related desynchronization than ADD patients on the theta band at temporal and fronto-temporal sites during the 0-back task
287	Fraga	Anghinah	Characterizing Alzheimer’s disease severity via resting-awake EEG amplitude modulation analysis	2013	PLOS ONE	10.1371/journal.pone.0101613	Federal University of ABC, Santo André	Brazil	Natural Sciences and Engineering Research Council of Canada (NSERC)	Cross-sectional		EEG	N/A	RS	EC	Mild ADD	27	16	73.9 ± 4.6	Spectral	Amplitude modulation	No	No	Delta modulation of the beta frequency band disappears from mild to moderate AD
									São Paulo Research Foundation (Fundação de Amparo à Pesquisa do Estado de São Paulo, FAPESP), Brazil							Moderate ADD	22	15	73.7 ± 10.1					Delta modulation of the theta band appears with increases in ADD severity
																HC	27	15	69.8 ± 6.9					Delta modulation of the beta frequency band discriminates controls from mild ADD patients
288	Franciotti	Bonanni	Cortical network modularity changes along the course of frontotemporal and Alzheimer’s dementing diseases	2022	Neurobiology of Aging	10.1016/j.neurobiolaging.2021.10.016	D’Annunzio University of Chieti-Pescara	Italy	N/A	Longitudinal	3 years	EEG	N/A	RS	EC	ADD	18	8	71 ± 8	Functional connectivity	Mutual information	No	No	The parietal area, the main hub of controls, is lost in FTD patients at onset of dementia and replaced by provincial hubs in frontal leads
																FTD	18	8	70 ± 9	Functional connectivity	Graph theory metrics			ADD patients present no changes in global network organization
																HC	20	9	71 ± 7					Both ADD and FTD patients exhibit progressive cognitive deterioration, but only FTD patients present a derangement in cortical network modularity
289	Franciotti	Bonnani	Anterior EEG slowing in dementia with Lewy bodies: a multicenter European cohort study	2020	Neurobiology of Aging	10.1016/j.neurobiolaging.2020.04.023	D’Annunzio University of Chieti-Pescara	Italy	National Institute for Health and Care Research (NIHR), UK	Cross-sectional		EEG	N/A	RS	EC	ADD	111	74	78 ± 6	Spectral	Dominant frequency	No	No	In DLB, mean dominant frequency is pre-alpha both anteriorly and posteriorly, but lower anteriorly
									Maudsley NHS Foundation Trust							DLB	137	24	76 ± 6					In ADD and controls, the dominant frequency is alpha
									King’s College London, UK							HC	63	26	74 ± 9
290	Franciotti	Bonnani	Cortical network topology in prodromal and mild dementia due to Alzheimer’s disease: graph theory applied to resting state EEG	2018	Brain Topography	10.1007/s10548-018-0674-3	D’Annunzio University of Chieti-Pescara	Italy	N/A	Cross-sectional		EEG	MRI/CT	RS	EC	ADD	41	25	77.3 ± 6.1	Functional connectivity	Granger causality	No	No	Degree, in-degree and out-degree are reduced in ADMCI and ADD compared to controls for non-hubs and hubs vertices
																ADMCI	42	26	74.8 ± 7.8	Functional connectivity	Graph theory metrics			Clustering coefficient is lower in ADD compared with ADMCI in the right occipital electrode, and it is positively correlated with mini mental state examination
																HC	42	21	73.7 ± 7.4					Local and global efficiency are lower in patients compared to controls groups
291	Franciotti	Romani	Cortical rhythms reactivity in AD, LBD and normal subjects: A quantitative MEG study	2006	Neurobiology of Aging	10.1016/j.neurobiolaging.2005.05.027	D’Annunzio University of Chieti-Pescara	Italy	Ministry of Research, Italy	Cross-sectional		MEG	N/A	RS	EO/EC	Moderate ADD	8	5	72.6 ± 3.8	Spectral	Power spectral density	No	No	The cortical reactivity of the alpha and pre-alpha rhythms during open and closed eyes conditions discriminates controls from patient groups and moderate ADD from severe ADD and LBD groups
														Task	Auditory oddball task	Severe ADD	7	4	74.1 ± 4.6	Functional connectivity	Spectral coherence			The cortical reactivity of the slow-band obtained by comparing a simple mental task and rest distinguishes severe ADD patients from the other groups
																DLB	7	3	72.7 ± 3.3					The loss of coherence in ADD and DLB patients mainly involves long connections
																HC	9	5	70.3 ± 4.4
292	Frantzidis	Bamidis	Functional disorganization of small-world brain networks in mild Alzheimer’s Disease and amnestic Mild Cognitive Impairment: an EEG study using Relative Wavelet Entropy (RWE)	2014	Frontiers in Aging Neuroscience	10.3389/fnagi.2014.00224	Aristotle University of Thessaloniki	Greece	European Union	Cross-sectional		EEG	N/A	RS	EC	Mild dementia	24	17	72.3 ± 6.3	Functional connectivity	Orthogonal discrete wavelet transform	No	No	Amnestic MCI and mild dementia patients display a reduction in the small-world brain architecture relative to controls
																Amnestic MCI	17	13	68.6 ± 2.7	Functional connectivity	Graph theory metrics			All groups exhibit a small-world brain architecture
																HC	23	17	68.0 ± 5.5
293	Friedman	Marder	Event-related potentials (ERPs) during repetition priming in Alzheimer’s patients and young and older controls	1992	Journal of Clinical and Experimental Neuropsychology	10.1080/01688639208402837	New York State Psychiatric Institute, New York	USA	United States Public Health Service (USPHS)	Cross-sectional		EEG	N/A	Task	Visual word-repetition priming task	Mild ADD	10	5	70.6 ± 9.2	Event-related	ERPs	No	No	Compared to ADD patients, healthy young and older individuals exhibit clear ERP repetition effects that are larger during semantic than orthographic blocks
									New York State Department of Mental Hygiene							Healthy young	10	5	24.1 ± 3.4
									Charles S. Robertson Memorial Gift for Alzheimer’s Disease							Healthy older	10	8	69.8 ± 6.3
294	Fröhlich	Voelcker-Rehage	Characteristics of resting state EEG power in 80+-year-olds of different cognitive status	2021	Frontiers in Aging Neuroscience	10.3389/fnagi.2021.675689	University of Münster	Germany	European Social Fund (ESF), European Union	Cross-sectional		EEG	N/A	RS	EC	Possible MCI	80	37	82.5 ± 2.1	Spectral	Power spectral density	No	No	There are no resting state EEG power differences between MCI patients and healthy individuals
									Development Bank of Saxony (Sächsische Aufbaubank, SAB)							Non-amnestic MCI	17	5	83.2 ± 3.1					EEG reactivity, the power shift from eyes closed to open, and the topographical layout of each frequency band do not differ across groups
																Amnestic MCI	44	22	83.0 ± 2.7
																HC	72	40	82.1 ± 2.4
295	Frolov	Hramov	Perceptual integration compensates for attention deficit in elderly during repetitive auditory-based sensorimotor task	2023	Sensors	10.3390/s23146420	KU Leuven	Belgium	Ministry of Science and Education, Russia	Cross-sectional		EEG	N/A	Task	Auditory sensorimotor integration task	Younger HC	13	4	25.5 ± 5.3	Spectral	Wavelet transform (time-frequency analysis)	No	No	Older HC exhibit anterior stimulus-related theta oscillations accompanied by enhanced right-lateralized frontotemporal phase-locking
																Older HC	11	4	64.2 ± 7.1	Functional connectivity	Phase locking value			Younger HC present a progressive increase in prestimulus occipital theta power
296	Gajewski	Falkenstein	Age-related effects on ERP and oscillatory EEG-dynamics in a 2-back task	2014	Journal of Psychophysiology	10.1027/0269-8803/a000123	Leibniz Research Center for Working Environment and Human Factors, Dortmund	Germany	German Insurance Association (Gesamtverband der Deutschen Versicherungswirtschaft, GDV)	Cross-sectional		EEG	N/A	Task	Visual 2-back task	Younger HC	36	18	25.1 ± 2.7	Event-related	ERPs	No	No	Older HC display longer reactino times, greater rates of omitted targets and false alarms than younger participants in the 2-back task. There are no differences between the two groups in detection rate in the 0-back task
														Task	Visual 0-back task	Older HC	36	20	70.6 ± 4.5					The frontocentral N2 id delayed, and the P3a and P3b are attenuated and delayed in older compared to younger HC
																								In the 2-back task, the frontal P3a is reduced in older HC. Time-frequency decomposition shows reduced power in the frontal theta (6 Hz) and parietal alpha (9–11 Hz) frequency ranges in older HC
297	Gallego-Jutglà	Cichocki	A theta-band EEG based index for early diagnosis of Alzheimer’s disease	2015	Journal of Alzheimer’s Disease	10.3233/JAD-140468	University of Vic	Spain	University of Vic, Spain	Cross-sectional		EEG	N/A	RS	EC	Dataset 1: MCI	25	N/A	71.9 ± 10.2	Functional connectivity	Phase synchrony	No	No	By using a new synchrony ratio that maximizes the differences between healthy controls and ADD patients and healthy controls and mild ADD patients, classification rate is improved compared to traditional methods studying brain synchronization
																Dataset 1: HC	56	N/A	71.7 ± 8.3
																Dataset 2: Mild ADD	17	N/A	77.6 ± 10.0
																Dataset 2: HC	24	N/A	69.4 ± 11.5
298	Garcés	Fernández	Brain-wide slowing of spontaneous alpha rhythms in mild cognitive impairment	2013	Frontiers in Aging Neuroscience	10.3389/fnagi.2013.00100	Complutense University of Madrid	Spain	LOEWE grant	Cross-sectional		MEG	MRI	RS	EC	MCI	27	13	73.9 ± 6.3	Spectral	Individual alpha frequency peak	No	Yes	The alpha peak correlated negatively with age in frontal ROIs in patients affected by MCI and ADD
									Ministry of Science and Economy, Spain							HC	24	18	71.8 ± 3.6					Peak frequency is decreased in MCI patients in many posterior ROIs
299	García-Pretelt	Tobón-Quintero	Automatic classification of subjects of the PSEN1-E280A family at risk of developing Alzheimer’s disease using machine learning and resting state electroencephalography	2022	Journal of Alzheimer’s Disease	10.3233/JAD-210148	University of Antioquia, Medellín	Colombia	Ministry of Science, Technology and Innovation, Colombia	Cross-sectional		EEG	N/A	RS	EC	HC+	27	16	32.44 ± 5.80	Spectral	Power spectral density	Yes	Yes	PSEN-1-E280A variant carriers can be discriminated from non-carriers with 83% accuarcy using a support vector machine with spectral features	HC+ = healthy asymptomatic carriers of the PSEN-1-E280A variant
																HC-	33	20	32.70 ± 5.82						HC- = healthy non-carriers of the PSEN-1-E280A variant
300	Garn	Ransmayr	Differential diagnosis between patients with probable Alzheimer’s disease, Parkinson’s disease dementia, or dementia with Lewy bodies and frontotemporal dementia, behavioral variant, using quantitative electroencephalographic features	2017	Journal of Neural Transmission	10.1007/s00702-017-1699-6	AIT Austrian Institute of Technology GmbH, Vienna	Austria	N/A	Cross-sectional		EEG	N/A	RS	EC	ADD	20	9	76.9 ± 6.7	Spectral	Power spectral density	Yes	No	Patients with AD, PDD/DLB and bvFTD can be distinguished using classifiers developed with Granger causality and ratio of theta and beta1 band powers
																PDD/DLB	20	13	74.8 ± 8.5	Functional connectivity	Coherence; Partial coherence; Granger causality; Conditional Granger causality; Cross-mutual information
																bvFTD	21	11	75.8 ± 5.7	Complexity	Auto mutual information
301	Garn	Schmidt	Quantitative EEG markers relate to Alzheimer’s disease severity in the Prospective Dementia Registry Austria (PRODEM)	2015	Clinical Neurophysiology	10.1016/j.clinph.2014.07.005	AIT Austrian Institute of Technology GmbH, Vienna	Austria	Austrian Research Promotion Agency (FFG)	Cross-sectional		EEG	Neuropsychological	RS	EO/EC	Possible ADD	39	24	76 ± 5	Spectral	Power spectral density	No	No	MMSE scores explain 33% of the differences in relative theta power during face encoding and 31% of auto-mutual information in resting state with closed eyes for the entire sample
														RS	Visual face encoding task	Probable ADD	79	50	75 ± 6	Complexity	Auto mutual information; Shannon entropy; Tsallis entropy			Quantitative EEG coefficients of determination are greater in patients with probable ADD patients than in those with possible ADD
														Task						Functional connectivity	Coherence; Conditional Granger causality; Static canonical correlation
302	Garn	Benke	Quantitative EEG in Alzheimer’s disease: Cognitive state, resting state and association with disease severity	2014	International Journal of Psychophysiology	10.1016/j.ijpsycho.2014.06.003	AIT Austrian Institute of Technology GmbH, Vienna	Austria	Austrian Research Promotion Agency (FFG)	Cross-sectional		EEG	Neuropsychological	RS	EC	Possible ADD	39	24	76 ± 5	Spectral	Power spectral density	No	No	36-51% of the variations in quantitative EEG-markers are explained by MMSE scores
														Task	Visual face-name task	Probable ADD	79	50	75 ± 6	Complexity	Auto mutual information			Face-name encoding when eyes are open is superior to resting state with them closed in terms of relative theta and beta1 power
														Task	Visual paired-associate word list task					Functional connectivity	Coherence			Relative alpha power and auto-mutual information are higher during resting state with closed eyes than during the face-name encoding task
303	Gawel	Kowalski	The value of quantitative EEG in differential diagnosis of Alzheimer’s disease and subcortical vascular dementia	2009	Journal of Neurological Sciences	10.1016/j.jns.2009.02.332	Medical University of Warsaw	Poland	N/A	Cross-sectional		EEG	N/A	RS	EC	ADD	61	31	73.6 (mean)	Spectral	Power spectral density	No	No	Only quantitative EEG parameters show variations among subgroups with the same degree of cognitive impairment in ADD and subcortical vascular dementia
																VD	31	13	75.2 (mean)					These distinctions include the mean wave frequencies in temporal derivations for mild and moderate dementia subgroups, along with the alpha/delta waves power ratio in subgroups with moderate dementia
																HC	14	8	69.5 (mean)
304	Ghorbanian	Ashrafiuon	Identification of resting and active state EEG features of Alzheimer’s disease using discrete wavelet transform	2013	Annals of Biomedical Engineering	10.1007/s10439-013-0795-5	Villanova University	USA	N/A	Cross-sectional		EEG	N/A	RS	EO/EC	ADD	8	11	N/A	Spectral	Wavelet transform (time-frequency analysis)	No	No	The greatest distinguishing characteristic of ADD patients during resting state recordings is higher D4 (4 - 8 Hz) mean power in the eyes open condition
														Task	Auditory paced serial addition task	HC	16	2	N/A					The majority of ADD patients exhibit higher minimum D3 (8 - 12 Hz) values during auditory stimulation (18 Hz) together with higher D5 (2 - 4 Hz) kurtosis during PASAT with 2s interval during the active phases
305	Gillis	Francart	Neural tracking of linguistic and acoustic speech representations decreases with advancing age	2023	NeuroImage	10.1016/j.neuroimage.2022.119841	KU Leuven	Belgium	European Research Council (ERC)	Cross-sectional		EEG	N/A	Task	Auditory story listening task	HC	52	N/A	17 - 82	Event-related	Temporal response function (TRF)	No	No	Older adults exhibit shorter latencies for early acoustic responses to speech
																								There is no evidence for hemispheric lateralization in neither younger nor older adults during linguistic speech processing
306	Gjini	Sanders	Greater tau pathology is associated with altered predictive coding	2022	Brain Communications	10.1093/braincomms/fcac209	University of Wisconsin, Madison	USA	National Institutes of Health (NIH), USA	Cross-sectional		EEG	PET	Task	Auditory roving oddball task	HC TAU+	9	5	73.75 (median)	Event-related	ERPs	No	No	Compared to TAU- individuals, TAU+ individuals display reduced mismatch negativity amplitudes
																HC TAU-	46	31	68.17 (median)					TAU pathology is associated with increased feedforward connectivity and decreased feedback connectivity, with increased excitability of superior temporal gyrus but not inferior frontal regions
																HC Aβ+	13	9	73.75 (median)
																HC Aβ-	43	28	68.15 (median)
307	Göker	N/A	Welch spectral analysis and deep learning approach for diagnosing Alzheimer’s disease from resting-state EEG recordings	2023	Traitement du Signal	10.18280/ts.400125	Gazi University, Ankara	Turkey	N/A	Cross-sectional		EEG	N/A	RS	EO/EC	ADD	24	N/A	N/A	Spectral	Power spectral density	Yes	No	The bidirectional long-short term memory algorithm has the highest performance, with 98.85% accuracy
																HC	24	N/A	N/A
308	Gola	Wróbel	EEG beta band activity is related to attention and attentional deficits in the visual performance of elderly subjects	2013	International Journal of Psychophysiology	10.1016/j.ijpsycho.2013.05.007	University of Social Sciences and Humanities, Warsaw	Poland	Polish National Science Center	Cross-sectional		EEG	N/A	Task	Visual attention task	Younger HC	17	9	22.3 ± 2.78	Spectral	Power spectral density	No	No	Beta band power of EEG signals recorded across the occipital regions is connected to visual attention in both groups
																Older HC	18	9	74.8 ± 7.54					Low performers’ beta power drops throughout the most demanding attentional circumstances, while high performers’ beta power gains are similar to those of young performers
309	Golob	Starr	Cortical event-related potentials in preclinical familial Alzheimer disease	2009	Neurology	10.1212/WNL.0b013e3181c1de77	University of California, Irvine	USA	N/A	Cross-sectional		EEG	Neuropsychological	Task	Auditory oddball task	Familial AD mutation carriers	15	13	33.9 ± 7.2	Event-related	ERPs	No	No	Familial ADD mutation carriers exhibit longer latencies for the N100, P200, N200, and P300 components compared to noncarriers, as well as decreased slow wave amplitudes
																Familial AD mutation noncarriers	11	11	31.8 ± 9.3					Age and measures of cognitive function do not differ between familial ADD mutation carriers and noncarriers, however familial ADD carriers show a higher incidence of 0.5 Clinical Dementia Rating scores
310	Golob	Starr	Auditory cortical activity in amnestic mild cognitive impairment: Relationship to subtype and conversion to dementia	2007	Brain	10.1093/brain/awl375	University of California, Irvine	USA	National Institutes of Health (NIH), USA	Longitudinal	5 years	EEG	N/A	Task	Auditory oddball task	sd-aMCI	28	8	74.6 ± 5.9	Event-related	ERPs	No	No	P50 amplitude increases in healthy ageing and increased in MCI as a function of both initial diagnosis (multiple domain > single domain) and outcome (MCI-convert > MCI-stable)	sd-aMCI = single-domain amnestic MCI (i.e., memory deficits alone)
																md-aMCI	13	8	76.0 ± 5.2					P300 latency increases with healthy ageing, and shows additional increases in MCI but does not differ between outcomes	md-aMCI = muti-domain amnestic MCI (i.e., memory and other cognitive deficits)
																ADD	14	5	77.0 ± 6.6
																Younger HC	22	11	20.8 ± 1.7
																Older HC	44	23	75.1 ± 5.7
311	Golob	Starr	Effects of stimulus sequence on event-related potentials and reaction time during target detection in Alzheimer’s disease	2000	Clinical Neurophysiology	10.1016/S1388-2457(00)00332-1	University of California, Irvine	USA	National Institutes of Health (NIH), USA	Cross-sectional		EEG	N/A	Task	Visual target detection task	Mild ADD	10	6	72.0 ± 3.1	Event-related	ERPs	No	No	There are no differences in performance between groups, but ADD patients have longer reaction times
																HC	12	8	66.3 ± 1.6					Grand averaged potentials in ADD patients reveal an increase in P300 latency and a decrease in RP amplitude
																								As the number of frequents before the target increases, both controls and ADD patients exhibit a reduction in P300 latency, an acceleration of response time, and an increase in RP amplitude
312	Gómez	Hornero	Alterations of effective connectivity patterns in mild cognitive impairment: An MEG Study	2017	Journal of Alzheimer’s Disease	10.3233/JAD-170475	University of Valladolid	Spain	Ministry of Economy and Competitiveness, Spain	Cross-sectional		MEG	N/A	RS	EC	MCI	18	10	74.89 ± 5.57	Functional connectivity	Coherence	No	No	Connectivity values are lower for MCI patients than controls in all frequency bands (delta, theta, alpha, beta, gamma), but only Granger causality reveals statistically significant differences between groups, mainly in the beta band
									European Regional Development Fund (ERDF)							HC	26	17	71.77 ± 6.38	Functional connectivity	Granger causality
									Regional Government of Castile and León (Junta de Castilla y León), Spain
313	Gómez	Escudero	Analysis of MEG background activity in Alzheimer’s disease using nonlinear methods and ANFIS	2009a	Annals of Biomedical Engineering	10.1007/s10439-008-9633-6	University of Valladolid	Spain	Regional Government of Castile and León (Junta de Castilla y León), Spain	Cross-sectional		MEG	N/A	RS	EC	Probable ADD	20	13	73.05 ± 8.65	Complexity	Sample entropy	No	No	Compared to healthy controls, MEG recordings are less complex and more regular in ADD patients
																HC	21	12	70.29 ± 7.07	Complexity	Lempel-Ziv complexity			16 MEG channels with sample entropy and 134 with Lempel-Ziv complexity show differences between the two groups
314	Gómez	Maestú	Disturbed beta band functional connectivity in patients with mild cognitive impairment: an MEG study	2009b	IEEE Transactions on Biomedical Engineering	10.1109/TBME.2009.2018454	University of Valladolid	Spain	Ministry of Science and Innovation, Spain	Cross-sectional		MEG	N/A	RS	EC	MCI	18	10	74.89 ± 5.57	Functional connectivity	Coherence	No	No	For all frequency bands delta, theta, alpha-1, alpha-2, beta, and gamma), the MCI group’s coherence and synchronization likelihood mean values are lower than those of the control group
																HC	25	16	71.92 ± 6.47	Functional connectivity	Synchronization likelihood			There are variations between the two groups in the beta frequency band in both coherence and synchronization likelihood, and in the gamma band in coherence
315	Gómez	Fernández	Use of the Higuchi’s fractal dimension for the analysis of MEG recordings from Alzheimer’s disease patients	2009c	Medical Engineering & Physics	10.1016/j.medengphy.2008.06.010	University of Valladolid	Spain	Regional Government of Castile and León (Junta de Castilla y León), Spain	Cross-sectional		MEG	N/A	RS	EC	Probable ADD	20	13	73.05 ± 8.65	Complexity	Higuchi’s fractal dimension	No	No	The Higuchi’s fractal dimension values from ADD patients are lower than those of controls
																HC	21	12	70.29 ± 7.07					For 71 of the 148 MEG channels, there are changes between the two groups
316	Gómez	López	Complexity analysis of the magnetoencephalogram background activity in Alzheimer’s disease patients	2006	Medical Engineering & Physics	10.1016/j.medengphy.2006.01.003	University of Valladolid	Spain	Regional Government of Castile and León (Junta de Castilla y León), Spain	Cross-sectional		MEG	N/A	RS	EC	ADD	21		73.62 ± 8.38	Complexity	Lempel-Ziv complexity	No	No	MEG signals from ADD patients show lower complexity than controls
									Caja Madrid Foundation							HC	21		70.29 ± 7.07					Cognitive dysfunction in ADD patientss is associated with decreased Lempel-Ziv complexity in the MEG signals
317	González-Escamilla	Cantero	Impaired cortical oscillatory coupling in mild cognitive impairment: anatomical substrate and ApoE4 effects	2015	Brain Structure and Function	10.1007/s00429-014-0757-1	Pablo de Olavide University, Seville	Spain	Ministry of Economy and Competitiveness, Spain	Cross-sectional		EEG	APOE genotype	RS	EC	MCI	29	10	70.1 ± 6.8	Functional connectivity	Phase lag index	No	No	Decreased plasma Aβ42 is associated with augmented coupling of parieto-temporal regions in controls
									Regional Government of Andalusia (Junta de Andalucía), Spain				Plasma Aβ levels			HC	16	15	66.5 ± 4.9					Oscillatory coupling of frontal regions is reduced in aMCI carriers of the ε4 allele of the APOE compared to ε4 noncarriers
									Biomedical Research Networking Centers (Centro de Investigación Biomédica en Red, CIBER), Spain
318	Goodman	Rajji	Changes in theta but not alpha modulation are associated with impairment in working memory in Alzheimer’s disease and mild cognitive impairment	2019	Journal of Alzheimer’s Disease	10.3233/JAD-181195	Centre for Addiction and Mental Health, Toronto	Canada	Health Canada	Cross-sectional		EEG	N/A	Task	Visual n-back task	ADD	29	14	76.3 ± 6.3	Functional connectivity	Cross-frequency coupling	No	No	WM accuracy and theta ratio for accurate responses on the 2-back condition are lowest in the ADD group
									Weston Brain Institute, Canada							MCI	100	51	71.9 ± 5.8					Under the 3-back condition, the MCI group exhibits lower theta ratio for accurate responses
									Ministry of Research and Innovation, Canada							HC	40	28	72.5 ± 5.7					WM performance in the three groups under all situations is significantly predicted by the theta ratio, but not by the alpha ratio
319	Goodman	Rajji	Theta-gamma coupling and working memory in Alzheimer’s dementia and mild cognitive impairment	2018	Frontiers in Aging Neuroscience	10.3389/fnagi.2018.00101	Centre for Addiction and Mental Health, Toronto	Canada	Health Canada	Cross-sectional		EEG	N/A	Task	Visual n-back task	MCI	31	17	73.5 ± 5.2	Functional connectivity	Cross-frequency coupling	No	No	In the 2-back condition, ADD patients exhibit the lowest level of theta-gamma coupling, followed by the MCI patients and finally controls
																ADD	24	18	74.8 ± 5.9					There is a relationship between altered theta-gamma coupling and WM deficits in ADD and MCI patients
																HC	33	20	76.5 ± 6.2
320	Gouw	van der Flier	EEG spectral analysis as a putative early prognostic biomarker in nondemented, amyloid positive subjects	2017	Neurobiology of Aging	10.1016/j.neurobiolaging.2017.05.017	VU University Medical Center, Amsterdam	The Netherlands	Alzheimer Nederland	Longitudinal	2.2 years	EEG	N/A	RS	EO/EC	SCD	63	32	66.2 ± 8.2	Spectral	Power spectral density	No	No	EEG measures of brain oscillatory activity are related to clinical progression at very early stages of AD
									Stichting VUmc							MCI	142	70	68.3 ± 7.4					In SCD patients, higher delta and theta power, and lower alpha power and peak frequency are associated with clinical progression over time
									Boehringer Ingelheim Pharma GmbH Co KG, Germany															In amyloid positive individuals with normal cognition, slowing of oscillatory activity is associated with clinical progression over time
321	Govaarts	Hillebrand	Cortical and subcortical changes in resting-state neuronal activity and connectivity in early symptomatic ALS and advanced frontotemporal dementia	2022	NeuroImage: Clinical	10.1016/j.nicl.2022.102965	VU University Medical Center, Amsterdam	The Netherlands	ALS Netherlands	Cross-sectional		MEG	MRI	RS	EC	ALS	34	10	64.0 ± 8.5	Spectral	Power spectral density	No	Yes	Compared to ALS patients and HC, bvFTD patients show lower relative beta power in parietal, occipital, temporal and nearly all subcortical regions	ALS = amyotrophic lateral sclerosis
									Dutch Research Council (Nederlandse Organisatie voor Wetenschappelijk Onderzoek, NWO)							bvFTD	14	4	63.9 ± 10.8	Functional connectivity	Corrected amplitude envelope correlation			Compared to HCs, ALS and bvFTD patients have a higher delta and gamma band resting-state functional connectivity in a high number of overlapping regions in the frontal lobe and in limbic and subcortical regions
																HC	18	9	60.9 ± 10.0					Higher delta band connectivity is widespread in the bvFTD patients compared to HCs, whereas ALS patients exhibit a more widespread higher gamma band functional connectivity compared to bvFTD patients
322	Green	Kounios	P50: A candidate ERP biomarker of prodromal Alzheimer’s disease	2015	Brain Research	10.1016/j.brainres.2015.07.054	Drexel University, Philadelphia	USA	Department of Health of the Commonwealth of Pennsylvania, USA	Cross-sectional		EEG	CSF biomarkers	Task	Auditory oddball task	MCI Aβ+	19	11	68.09 ± 8.93	Event-related	ERPs	No	No	P50 amplitude is greater in MCI Aβ+ than in MCI Aβ- patients
																MCI Aβ-	17	14	70.95 ± 6.72					CSF amyloid status in MCI patients is predicted by P50 amplitude
323	Grennan	Mishra	Dissociable neural mechanisms of cognition and well-being in youth versus healthy aging	2022	Psychology and Aging	10.1037/pag0000710	University of California, San Diego	USA	N/A	Cross-sectional		EEG	Neuropsychological	RS	EC	Younger HC	62	39	21 ± 1.36	Event-related	ERPs	No	Yes	Older HC display increased greater anxiety, depression, and loneliness than younger HC
																Older HC	54	34	69.50 ± 5.16					Older HC exhibit reduced suppression of activity in the anterior medial prefrontal default mode network region
																								Global cognitive performance efficiency is predicted by greater activity in the right dorsolateral prefrontal cortex in younger HC and by greater activity in right inferior frontal cortex in older HC
324	Grusendorf	N/A	EEGs in cognitive stages of Alzheimer’s-type dementia	1994	Journal of Neuroscience Nursing	10.1097/01376517-199402000-00007	Utah State Hospital, Provo	USA	N/A	Cross-sectional		EEG	N/A	RS	EC	ADD	20	N/A	N/A	Other	Degree of EEG abnormality (visual assessment)	No	No	There are differences in alpha and theta waves between ADD patients and controls
																HC	20	N/A	N/A					Delta waves are significantly different between the two groups when correlated with gender and lead placement
																								Alpha, theta, and delta waves are associated with cognitive stage
325	Gu	Pan	Integrative frequency power of EEG correlates with progression of mild cognitive impairment to dementia in Parkinson’s disease	2016	Clinical EEG and Neuroscience	10.1177/1550059414543796	First Hospital of Lanzhou University, Lanzhou	China	N/A	Cross-sectional		EEG	Neuropsychological	RS	EC	PDMCI	17	5	31.2 - 72.31 (range)	Spectral	Power spectral density	No	No	Integrated EEG biomarkers mostly linked to beta peak frequency are able to predict the progression from MCI to dementia
																PDD	9	2	45.31 - 75.91 (range)
326	Guidi	Angeleri	Topographic EEG and flash visual evoked potentials in elderly subjects, depressed patients, and demented patients	1989	Psychiatry Research	10.1016/0165-1781(89)90102-9	University of Ancona	Italy	N/A	Cross-sectional		EEG	Flash visual evoked potentials	RS	EC	Mild ADD	10	N/A	N/A	Event-related	ERPs	No	No	Mild and severe ADD patients exhibit increased theta and delta absolute power and reduced mean frequency when compared to controls
																Severe ADD	10	N/A	N/A					Compared to controls, depressed patients display a minor decrease of beta frontal activity and a difuse increase of theta activity
																Depression	10	N/A	N/A					Severe ADD is characterized by increased latency of the III, IV and V waves
																HC	10	N/A	N/A
327	Guillon	De Vico Fallani	Loss of brain inter-frequency hubs in Alzheimer’s disease	2017	Scientific Reports	10.1038/s41598-017-07846-w	Sorbonne University, Paris	France	National Agency for Research (Agence Nationale de la Recherche, ANR), France	Cross-sectional		MEG	MRI	RS	EC	ADD	25	13	73.5 ± 9.4	Functional connectivity	Spectral coherence	No	Yes	Compared to controls, regional connectivity in ADD patients is abnormally distributed in the cingulate cortex across frequency bands
													Neuropsychological			HC	25	18	70.8 ± 9.1	Functional connectivity	Graph theory metrics			Multi-participation coefficient values correlate with memory impairment in ADD patients
																								Multi-participation coefficient can accurately classify ADD patients and controls
328	Gunawardena	He	Kernel-based nonlinear manifold learning for EEG-based functional connectivity analysis and channel selection with application to Alzheimer’s disease	2023	Neuroscience	10.1016/j.neuroscience.2023.05.033	Coventry University	UK	Alzheimer’s Research UK	Cross-sectional		EEG	N/A	RS	EO/EC	ADD	20	N/A	N/A	Functional connectivity	Novel (dis)similarity measure	Yes	No	There are differences in functional connectivity between bipolar channels of the occipital region and other regions (i.e. parietal, centro-parietal, and fronto-central) between ADD patients and HC
																HC	20	N/A	N/A
329	Güntekin	Duygun	Alterations of resting-state Gamma frequency characteristics in aging and Alzheimer’s disease	2023	Cognitive Neurodynamics	10.1007/s11571-022-09873-4	Istanbul Medipol University	Turkey	N/A	Cross-sectional		EEG	N/A	RS	EO/EC	ADD	59	38	73.1 ± 6.58	Spectral	Power spectral density	No	No	The gamma dominant peak frequency of ADD patients is lower than younger and older HC
																Younger HC	60	31	23.9 ± 3.87
																Older HC	60	36	66.7 ± 7.69
330	Güntekin	Yener	Abnormalities in auditory and visual cognitive processes are differentiated with theta responses in patients with Parkinson’s disease with and without dementia	2020	International Journal of Psychophysiology	10.1016/j.ijpsycho.2020.04.016	Istanbul Medipol University	Turkey	Scientific and Technological Research Institution of Turkey (Türkiye Bilimsel ve Teknolojik Araştırma Kurumu, TÜBİTAK)	Cross-sectional		EEG	Neuropsychological	RS	EC	PDMCI	22	7	68.27 ± 7.86	Event-related	ERSPs	No	No	Neuropsychological test scores are correlated with the theta power and theta phase locking values, especially over frontal-central areas
														Task	Auditory oddball task	PDNC	15	5	60.87 ± 5.55					Both healthy controls and PDNC patients present higher theta phase-locking and power than PDMCI and PDD patients
														Task	Visual oddball task	PDD	11	0	71.36 ± 6.99					Healthy controls exhibit higher theta phase-locking and power than PDNC patients in frontal-central regions
																HC	17	9	59.59 ± 6.75
331	Güntekin	Yener	Impairment in recognition of emotional facial expressions in Alzheimer’s disease is represented by EEG theta and alpha responses	2019	Psychophysiology	10.1111/psyp.13434	Istanbul Medipol University	Turkey	Turkish Academy of Sciences (TÜBA)	Cross-sectional		EEG	N/A	Task	Visual facial expression recognition task	ADD	30	10	71.5 ± 5.65	Event-related	ERSPs	No	No	During perception of angry facial expressions, ADD patients exhibit lower theta power than healthy controls
																HC	30	13	68.36 ± 8.46					There is significant hemispheric difference between the two groups
																								In healthy participants, the right hemisphere’s alpha power predominates, whereas ADD patients lack this imbalance in alpha power
332	Güntekin	Başar	Beta oscillatory responses in healthy subjects and subjects with mild cognitive impairment	2013	NeuroImage: Clinical	10.1016/j.nicl.2013.07.003	Istanbul Kültür University	Turkey	N/A	Cross-sectional		EEG	MRI	Task	Visual oddball task	MCI	17	7	70.8 ± 5.6	Event-related	ERSPs	No	No	EEG-evoked beta power, inter-trial phase synchronization of beta responses and event-related filtered beta responses are higher in responses to target than non-target stimuli in healthy controls
																HC	17	9	68.5 ± 5.5					MCI patients do not show differences in evoked beta power between target and non-target stimuli
333	Güntekin	Yener	Decrease of evoked delta, theta and alpha coherences in Alzheimer patients during a visual oddball paradigm	2008	Brain Research	10.1016/j.brainres.2008.06.028	Istanbul Kültür University	Turkey	N/A	Cross-sectional		EEG	N/A	Task	Visual oddball task	Untreated ADD	10	7	72.9 (6.7)	Event-related	EROs	No	No	Healthy controls display greater levels of evoked coherence than untreated ADD patients in the delta, theta, and alpha bands in the left fronto-parietal electrode pairs		11 ADD patients were treated with cholinesterase inhibitors
																Treated ADD	11	7	72.1 (5.4)					Healthy controls exhibit greater evoked coherence values in the left fronto-parietal electrode pair in the theta frequency band and higher evoked coherence values in the right fronto-parietal electrode pair in the delta frequency band than treated ADD patients
																HC	19	8	72.1 (6.6)					Treated ADD patients show higher evoked coherence values than untreated ADD patients in the left fronto-parietal pair in the alpha band
334	Günther	Engel	Findings of electroencephalographic brain mapping in mild to moderate dementia of the Alzheimer type during resting, motor and music-perception conditions	1993	Psychiatry Research: Neuroimaging	10.1016/0925-4927(93)90028-G	Psychiatric University Hospital, Munich	Germany	N/A	Cross-sectional		EEG	N/A	RS	EO	Mild-to-moderate ADD	41	24	69.1 ± 7.43	Spectral	Power spectral density	No	No	Compared to both control groups, ADD patients show bitemporal increases in delta power and increases in theta power in significant bilateral brain regions
														Task	Motor task	Younger HC	34	14	29.8 ± 7.33					ADD patient’s beta activity is higher than younger controls, but does not differ from that of older controls
														Task	Auditory music listening task	Older HC	20	10	65.9 ± 7.32					ADD patient’s EEG power decreases during manual-motor and music-listening activities in the delta band
335	Guran	Bunzeck	Age-related decreases in the retrieval practice effect directly relate to changes in alpha-beta oscillations	2019	Journal of Neuroscience	10.1523/JNEUROSCI.2791-18.2019	University of Lübeck	Germany	N/A	Cross-sectional		EEG	N/A	Task	Visual memory encoding task	Younger HC	27	13	21.4 ± 2.7	Spectral	Wavelet transform (time-frequency analysis)	No	No	Memory retrieval is accompanied by power decreases in the 9 - 12 Hz and 13 - 30 Hz bands, especially in older individuals
														Task	Visual memory retrieval task	Older HC	28	15	62.8 ± 7.6					Older adults that show a stronger testing effect display a neural pattern more similar to young adults
336	Gurja	Sharma	Reduced resting-state cortical alpha connectivity reflects distinct functional brain dysconnectivity in Alzheimer’s disease and mild cognitive impairment	2022	Brain Connectivity	10.1089/brain.2020.0926	All India Institute of Medical Sciences, New Delhi	India	Ministry of Science and Technology, Government of India	Cross-sectional		EEG	N/A	RS	EC	MCI	23	6	65.35 ± 8.05	Functional connectivity	Lagged phase synchrony	No	Yes	Compared to MCI patients and healthy controls, ADD patients show lower cortical source density and connectivity at the alpha band
																ADD	22	7	66.77 ± 9.09					Reduced functional connectivity in ADD and MCI affects key hubd of large-scale brain networks
																HC	22	10	63.27 ± 6.14
337	Gutiérrez de Pablo	Hornero	Relationship between the presence of the ApoE ε4 allele and EEG complexity along the Alzheimer’s disease continuum	2020	Sensors	10.3390/s20143849	University of Valladolid	Spain	European Regional Development Fund (ERDF)	Cross-sectional		EEG	APOE genotype	RS	EC	MCI APOE ε4+	10	6	83.70 ± 6.83	Complexity	Lempel-Ziv complexity	No	No	The ADD continuum is characterized by a progressive complexity loss, and there are no differences between APOE ε4 carriers and non-carries
									Ministry of Science, Innovation and Universities, Spain							MCI APOE ε4-	39	28	85.41 ± 7.08					HC APOE ε4 carriers display more complex activity than HC non-carriers in left temporal, frontal and posterior regions
									Foundation for Science and Technology (Fundação para a Ciência e a Tecnologia, FCT), Portugal							Mild ADD APOE ε4+	17	9	80.41 ± 4.81
																Mild ADD APOE ε4-	28	17	79.86 ± 7.53
																Moderate ADD APOE ε4+	17	14	79.29 ± 7.90
																Moderate ADD APOE ε4-	27	23	82.26 ± 8.49
																Severe ADD APOE ε4+	16	15	81.00 ± 6.00
																Severe ADD APOE ε4-	17	13	80.59 ± 7.88
																HC APOE ε4+	6	3	83.33 ± 7.24
																HC APOE ε4-	40	19	79.32 ± 7.25
338	Hadiyoso	Rajab	EEG-based spectral dynamic in characterization of poststroke patients with cognitive impairment for early detection of vascular dementia	2022	Journal of Healthcare Engineering	10.1155/2022/5666229	Telkom University, Bandung	Indonesia	N/A	Cross-sectional		EEG	N/A	Task	Auditory working memory task	Post-stroke dementia	11	5	60 ± 5.34	Complexity	Spectral entropy	No	No	Spectral entropy values are higher in HC than in MCI patients, and higher in MCI patients than in dementia patients
																MCI (post-stroke)	15	8	59.82 ± 6.41
																HC	16	8	57.18 ± 4.16
339	Hagiwara	Tobimatsu	Age-related changes across the primary and secondary somatosensory areas: An analysis of neuromagnetic oscillatory activities	2014	Clinical Neurophysiology	10.1016/j.clinph.2013.10.005	Kyushu University, Fukuoka	Japan	Ministry of Education, Culture, Sports, Science, and Technology, Japan	Cross-sectional		MEG	N/A	RS	EC	Younger HC	15	5	29.0 ± 4.1	Functional connectivity	Phase locking value	No	No	Phase-locking factor in the primary somatosensory cortex and N20m amplitude are increased in older individuals
																Older HC	15	5	63.7 ± 3.7	Functional connectivity	Weighted phase lag index
340	Hamilton	Thomas	Slowing on quantitative EEG is associated with transition to dementia in mild cognitive impairment	2021	International Psychogeriatrics	10.1017/S1041610221001083	Newcastle University, Newcastle upon Tyne	UK	National Institute for Health and Care Research (NIHR), UK	Longitudinal	1.5 years	EEG	N/A	RS	EC	ADMCI	36	21	76.1 ± 7.7	Spectral	Power spectral density	No	No	Increased theta/alpha ratio on quantiative EEG is associated with increased annual hazard of dementia
																Possible DLBMCI	17	7	74.1 ± 7.3
																Probable DLBMCI	39	4	74.7 ± 6.4
																HC	31	9	73.7 ± 7.3
341	Han	Wu	Changes of EEG spectra and functional connectivity during an object-location memory task in Alzheimer’s disease	2017	Frontiers in Behavioral Neuroscience	10.3389/fnbeh.2017.00107	Chinese PLA General Hospital, Beijing	China	Chinese Military Key Medical Research Project	Cross-sectional		EEG	N/A	Task	Visual object-location memory task	Mild ADD	20	12	69.1 ± 8.8	Spectral	Power spectral density	No	No	In both the alpha and theta bands of the retrieval session as well as the alpha and theta bands of the encoding session, ADD patients’ object-location memory power is greater than that of controls
																HC	19	12	66.7 ± 6.7					In the delta, theta, and alpha bands during encoding sessions and the delta and theta bands during retrieval sessions, the channels-pairs the phase lag index value of object-location memory of ADD patients is greater than that of controls
342	Hanafusa	Fukai	Event-related potentials in senile dementia of Alzheimer’s type, multiinfarct dementia and Parkinson’s disease	1991	Japanese Journal of Psychiatry	10.1111/j.1440-1819.1991.tb01188.x	Osaka Medical College, Takatsuki	Japan	N/A	Cross-sectional		EEG	N/A	Task	Auditory oddball task	ADD	14	N/A	76.9 ± 4.7	Event-related	ERPs	No	Yes	N100 peaks are within the normal range in all patient groups
																Multi-infarct dementia	15	N/A	75.5 ± 6.2					P300 peaks are delayed in all patient groups
																PDD	8	N/A	74.5 ± 6.3					P300 latencies are negatively correlated with Hasegawa’s dementia scale
																HC	29	N/A	75.6 ± 6.5
343	Hartikainen	Riekkinen	Aging and spectral analysis of EEG in normal subjects: A link to memory and CSF AChE	1992	Acta Neurologica Scandinavica	10.1111/j.1600-0404.1992.tb05057.x	University of Kuopio	Finland	N/A	Longitudinal	2 years	EEG	CSF biomarkers	RS	EC	Younger HC	15	10	20 -39 (range)	Spectral	Power spectral density	No	No	The oldest group (60 - 91 years old) shows lower absolute amplitudes of the delta and theta bands and absolute powers of the delta band than the youngest group (20 - 39 years old)
													Neuropsychological			Middle-aged HC	14	8	40 - 59 (range)					In the oldest group, delta amplitude is positively correlated with intrusion errors in the list learning test and inversely related to acetylcholinesterase activity of the CSF
																Older HC	23	17	60 - 91 (range)					7 out of 52 individuals aged 50 years and older deteriorated in learning ability and showed increased delta activity at a 2-year follow-up
344	Hatz	Fuhr	Microstate connectivity alterations in patients with early Alzheimer’s disease	2015	Alzheimer’s Research & Therapy	10.1186/s13195-015-0163-9	University of Basel	Switzerland	Synapsis/Parrotia Foundation	Cross-sectional		EEG	Neuropsychological	RS	EC	ADD	26	11	73 - 83 (range)	Functional connectivity	Phase lag index	No	No	The microstate divided phase lag index between the left centro-lateral and parieto-occipital areas in the theta band at baseline, along with the domain score for verbal learning and memory, discriminates the three groups
									Swiss National Science Foundation (SNSF)							MCI	9	4	71 - 75 (range)
									Novartis Foundation							HC	26	12	70 - 81 (range)
345	Haupt	Scherbaum	Regions with different evoked frequency band responses during early-stage visual processing distinguish mild Alzheimer dementia from mild cognitive impairment and normal aging	2008	Neuroscience Letters	10.1016/j.neulet.2008.07.006	Neurologic Research Institute, Düsseldorf	Germany	Alexander von Humboldt Foundation	Cross-sectional		EEG	N/A	RS	EC	MCI	5	2	67 - 81 (range)	Event-related	EROs	No	Yes	Normal aging, MCI and mild ADD are differentiated by diverse activity in several brain regions during early-stage visual processing
																Mild ADD	7	3	67 - 82 (range)					ADD patients present increased activity in the left hippocampus and midbrain emerge, while HC present activity in the right lateral–medial orbitofrontal gyrus, caudate nucleus, thalamus, and right lateral occipitotemporal gyrus emerge
																HC	7	3	70 - 77 (range)					MCI patients display activity in the left lateral orbitofrontal gyrus, left nucleus accumbens, caudate nucleus, thalamus, posterior cinguli, right precuneous, and right superior parietal lobe emerge
346	He	Guan	Decline in the integration of top-down and bottom-up attentional control in older adults with mild cognitive impairment	2021	Neuropsychologia	10.1016/j.neuropsychologia.2021.108014	Shenzhen University	China	National Natural Science Foundation of China (NSFC)	Cross-sectional		EEG	N/A	Task	Visual decision-making task	MCI	30	15	67.9 ± 3.9	Event-related	ERPs	No	No	MCI patients exhibit increased P2 and P3 amplitudes and strengthened microstates C and D on high (vs. low) surprise level trials under low cognitive load
									Shenzhen Science and Technology Innovation Commission, China							HC	30	15	67.6 ± 3.9					Controls display enlarged P3 and strengthened event-related microstate C on high (vs. low) surprise level trials under high cognitive load
									Shenzhen-Hong Kong Institute of Brain Science, China
347	Henderson	Vecchio	Development and assessment of methods for detecting dementia using the human electroencephalogram	2006	IEEE Transactions on Biomedical Engineering	10.1109/TBME.2006.878067	University of Plymouth	UK	European Union	Cross-sectional		EEG	N/A	RS	EC	ADD	17	8	77.6 ± 10	Complexity	Zero-set fractal dimension	No	No	With a specificity of 99.9% and a sensitivity of 67%, the zero-set fractal dimension of the EEG can be utilised to identify ADD in the overall at-risk population.
																VD	5	1	80.6 ± 4.4	Complexity	Zero-crossing rate			Much greater separation is achieved using a different approach based on the probability density function of zero-crossing intervals (specificity 99.9%, sensitivity 78.8%)
																HC	24	14	69.4 ± 11.5
348	Herrmann	Johnsrude	Neural signatures of task-related fluctuations in auditory attention and age-related changes	2023	NeuroImage	10.1016/j.neuroimage.2023.119883	University of Western Ontario, London	Canada	Canadian Institutes of Health Research (CIHR)	Cross-sectional		EEG	N/A	Task	Auditory active listening task	Younger HC	67	45	18 - 33	Spectral	Wavelet transform (time-frequency analysis)	No	Yes	In younger HC, the superior parietal cortex underlies alpha power during attention regulation
									Natural Sciences and Engineering Research Council of Canada (NSERC)							Older HC	27	13	54 - 72					In older HC, the posterior temporal cortex underlies alpha power during attention regulation
									German Research Foundation (Deutsche Forschungsgemeinschaft, DFG)
349	Herrmann	Johnsrude	Neural signatures of temporal regularity processing in sounds differ between younger and older adults	2019	Neurobiology of Aging	10.1016/j.neurobiolaging.2019.08.028	University of Western Ontario, London	Canada	Canadian Institutes of Health Research (CIHR)	Cross-sectional		EEG	N/A	Task	Auditory passive stimulation task	Younger HC	30	18	19 - 33 (range)	Spectral	Amplitude modulation	No	No	Neural synchronization in the auditory cortex to 4-Hz amplitude-modulated narrow-band noises is enhanced in 30% of older individuals
																Older HC	26	16	55 - 76 (range)					Sustained neural activity in response to amplitude modulation is absent in older adults
350	Hidasi	Molnár	Changes of EEG spectra and coherence following performance in a cognitive task in Alzheimer’s disease	2007	International Journal of Psychophysiology	10.1016/j.ijpsycho.2007.05.002	Semmelweis University, Budapest	Hungary	Hungarian Scientific Research Fund (OTKA)	Cross-sectional		EEG	N/A	Task	Mental arithmetic task	ADD	14	8	58 - 79 (range)	Functional connectivity	Coherence	No	No	Long-range coherence in the alpha1 band increased in the control group following the task
									National Research and Development Programmes (NKFP), Hungary							HC	10	6	55 - 78 (range)
351	Hier	Gorelick	Quantitative measurement of delta activity in Alzheimer’s disease	1991	Clinical Electroencephalography	10.1177/155005949102200309	Michael Reese Hospital and Medical Center, Chicago	USA	N/A	Cross-sectional		EEG	N/A	RS	EC	ADD	31	16	74.3 ± 7.5	Spectral	Power spectral density	No	No	Delta activity does not discriminate early ADD patients from healthy controls
																HC	10	6	63.8 ± 8.5					Delta activity is a greater percentage of EEG power in moderate-to-severe ADD patients when compared to mild ADD patients and controls
																								Delta activity is a predictor of dementia severity
352	Hinault	Courtney	Age-related changes of deep-brain neurophysiological activity	2023	Cerebral Cortex	10.1093/cercor/bhac319	INSERM, Caen	France	N/A	Cross-sectional		MEG	MRI	RS	EC	Younger HC	47	30	26 ± 2.0	Spectral	Individual alpha frequency peak	No	Yes	Older HC exhibit stronger and more temporally-variable neurophysiological activity in lower frequency bands
													Neuropsychological			Older HC	47	30	73 ± 2.7					Older HC display reduced and less temporally-variable neurophysiological activity in higher frequency bands
353	Hinault	Lemaire	Aging, rule-violation checking strategies, and strategy combination: An EEG study in arithmetic	2017	International Journal of Psychophysiology	10.1016/j.ijpsycho.2017.07.003	Aix-Marseille University, Marseille	France	National Centre for Scientific Research (Centre National de la Recherche Scientifique, CNRS), France	Cross-sectional		EEG	N/A	Task	Mental arithmetic task	Younger HC	15	N/A	21.5 ± 2.4	Event-related	ERPs	No	No	The frequency and age-related variations in ERPs are linked to less effective strategy combinations
									National Agency for Research (Agence Nationale de la Recherche, ANR), France							Older HC	15	N/A	72.1 ± 5.6					Older individuals’ effective use of one-rule infraction checking techniques is connected to modifications in ERPs and frequency
354	Ho	Hung	EEG analysis and classification based on cardinal spline empirical mode decomposition and synchrony features	2022	Medical & Biological Engineering & Computing	10.1007/s11517-022-02615-y	Hong Kong Metropolitan University	China	N/A	Cross-sectional		EEG	N/A	RS	EC	Dementia	60	33	48.6 ± 15.8	Functional connectivity	Magnitude squared coherence	Yes	No	Using multiple synchrony measures of both longitudinal and transversal EEG channels on five intrinsic mode functions produces the best classification result of 90% accuracy
																HC	60	29	74.6 ± 16.2	Functional connectivity	Multivariate autoregressive model
																				Functional connectivity	Phase coherence
355	Hogan	Upton	Electroencephalographic coherence, aging, and memory: Distinct responses to background context and stimulus repetition in younger, older, and older declined groups	2011	Experimental Brain Research	10.1007/s00221-011-2726-8	University of Galway	Ireland	N/A	Cross-sectional		EEG	N/A	Task	Visual paired-associates task	Younger HC	19		21.3 (mean)	Functional connectivity	Coherence	No	No	Younger individuals exhibit higher levels of frontal-parietal coherence than older and older declining adults, notably for the gamma frequency band, but lower levels of frontal-temporal and temporal-parietal coherence
																Older HC	17		71.9 (mean)					Older declining adults present a pattern of negative coherence-performance associations
																Older HC with cognitive decline	15		73.6 (mean)
356	Hogan	Lawlor	Electrophysiological and information processing variability predicts memory decrements associated with normal age-related cognitive decline and Alzheimer’s disease (AD)	2006	Brain Research	10.1016/j.brainres.2006.08.075	University of Galway	Ireland	Health Research Board (HRB), Ireland	Cross-sectional		EEG	N/A	Task	Visual implicit memory task	ADD	16		77 (mean)	Event-related	ERPs	No	No	ADD patients present both implicit and explicit memory deficits
														Task	Visual explicit memory task	Younger HC	24		21.5 (mean)					Behavioral speed and variability are sensitive to age- and disease-related change
																Older HC	24		72.8 (mean)					Amplitude varability can discriminate younger adults from ADD patients, but not older adults from ADD patients
357	Hogan	Lawlor	Memory-related EEG power and coherence reductions in mild Alzheimer’s disease	2003	International Journal of Psychophysiology	10.1016/S0167-8760(03)00118-1	Mercer’s Institute for Research on Ageing, St. James’s Hospital, Dublin	Ireland	N/A	Cross-sectional		EEG	N/A	Task	Visual modified Sternberg letter-probe task	Mild ADD	10	6	58 - 77 (range)	Event-related	ERPs	No	No	Healthy controls display increased higher alpha power across the temporal cortex in response to memory demands
																HC	10	6	60 - 77 (range)					ADD patients show reduced upper alpha coherence between the central and right temporal cortex
358	Holmgreen	Freund-Levi	Neuropsychiatric symptoms in dementia: Considering a clinical role for electroencephalography	2022	Journal of Neuropsychiatry and Clinical Neurosciences	10.1176/appi.neuropsych.21050135	Karolinska Institute, Stockholm	Sweden	Janssen Pharmaceuticals, Stockholm	Longitudinal	3 months	EEG	Neuropsychological	RS	EC	Probable dementia	65	41	N/A	Spectral	Power spectral density	No	No	Neuropsychiatric Inventory agitation is correlated with delta EEG frequencies at baseline and week 12
359	Hong	Tong	Normal aging selectively diminishes alpha lateralization in visual spatial attention	2015	NeuroImage	10.1016/j.neuroimage.2014.11.019	Shanghai Jiao Tong University	China	National Basic Research Program of China	Cross-sectional		EEG	N/A	Task	Spatial attention task	Younger HC	23	7	18 - 25 (range)	Event-related	ERPs	No	No	Unlike younger individuals, alpha power lateralization in response to spatial cues is not observed in older adults
																Older HC	18	11	50 - 70 (range)					Both younger and older adults exhibit early directing-attention negativity, anterior directing-attention negativity, late directing-attention positivity, and contingent negative variation
360	Hong	Tong	Age-related spatiotemporal reorganization during response inhibition	2014	International Journal of Psychophysiology	10.1016/j.ijpsycho.2014.05.013	Shanghai Jiao Tong University	China	National Basic Research Program of China	Cross-sectional		EEG	N/A	Task	Visual go/no-go task	Younger HC	23	7	18 - 25 (range)	Event-related	ERPs	No	Yes	Compared to younger individuals, older adults present greater source current densities of N2 in the right precentral and postcentral gyri and P3 in the right dorsolateral prefrontal cortex and the right inferior frontal gyrus
																Older HC	18	11	50 - 70 (range)
361	Hooijer	Visser	Reliability, validity and follow-up of the EEG in senile dementia: sequelae of sequential measurement	1990	Electroencephalography and Clinical Neurophysiology	10.1016/0013-4694(90)90094-Z	Free University of Amsterdam	The Netherlands	N/A	Longitudinal	20 months	EEG	N/A	RS	EC	ADD	43	30	75.9 ± 5.2	Other	Degree of EEG abnormality (visual assessment)	No	No	The visual analysis parameters is superior in demonstrating a progression of EEG slowing in 20/21 SDAT patients over time
																Older HC	51	27	73.3 ± 5.1	Spectral	Power spectral density			Power spectral analysis parameters are preferable to measure processes in healthy aging
																Older non-organic psychiatric patients	41	23	73.7 ± 6.6
362	Hornero	Gómez	Nonlinear analysis of electroencephalogram and magnetoencephalogram recordings in patients with Alzheimer’s disease	2009	Philosophical Transactions of the Royal Society	10.1098/rsta.2008.0197	University of Valladolid	Spain	N/A	Cross-sectional		M/EEG	N/A	RS	EC	ADD	11	6	72.5 ± 8.3	Complexity	Approximate entropy; Sample entropy; Multiscale entropy	No	No	Compared to healthy controls, the EEG and MEG background activities of ADD patients are less complex and more regular
																HC	11	4	72.8 ± 6.1	Complexity	Auto mutual information
																				Complexity	Lempel-Ziv complexity
363	Hornero	Gómez	Spectral and nonlinear analyses of MEG background activity in patients with Alzheimer’s disease	2008	IEEE Transactions on Biomedical Engineering	10.1109/TBME.2008.919872	University of Valladolid	Spain	Regional Government of Castile and León (Junta de Castilla y León), Spain	Cross-sectional		MEG	N/A	RS	EC	ADD	20	11	73.10 ± 9.71	Spectral	Power spectral density	No	No	The highest accuracy of ADD diagnoses is obtained with the median frequency according to a linear discriminant analysis
																HC	21	13	70.19 ± 6.96	Complexity	Spectral entropy; Approximate entropy			A model with an automatically selected spectral (median frequency) and nonlinear (approximate entropy) parameter is highly accurate, specific and sensitive
																				Complexity	Lempel-Ziv complexity
364	Hoshi	Shigihara	Decreased beta-band activity in left supramarginal gyrus reflects cognitive decline: Evidence from a large clinical dataset in patients with dementia	2023	Human Brain Mapping	10.1002/hbm.26507	Precision Medicine Centre, Hokuto Hospital, Obihiro-shi	Japan	RICOH Co., Ltd.	Cross-sectional		MEG	MRI	RS	EC	Dementia	186	106	80.1 ± 6.6	Spectral	Power spectral density	No	Yes	Decreased beta-band intensity in the left supramarginal gyrus is a shared characteristic of a decrease in neuropsychological assessment scores and increased clinical severity of cognitive impairment
													Neuropsychological			MCI	62	39	75.3 ± 6.5
																HC	62	39	73.1 ± 10.4
365	Hoshi	Shigihara	Distinctive effects of executive dysfunction and loss of learning/memory abilities on resting-state brain activity	2022	Scientific Reports	10.1038/s41598-022-07202-7	Precision Medicine Centre, Hokuto Hospital, Obihiro-shi	Japan	RICOH Co., Ltd.	Cross-sectional		MEG	Neuropsychological	RS	EC	HC	207	119	77.5 ± 8.0	Spectral	Median frequency	No	No	Median frequency is predicted by both the MMSE and Frontal Assessment Battery scores
																				Spectral	Individual alpha frequency peak			Individual alpha frequency is predicted by MMSE scores
																				Complexity	Shannon entropy			Shannon spectral entropy is predicted by Frontal Assessment Battery scores
366	Hoshi	Shigihara	Age- and gender-specific characteristics of the resting-state brain activity: a magnetoencephalography study	2020	Aging	10.18632/aging.103956	Precision Medicine Centre, Hokuto Hospital, Obihiro-shi	Japan	RICOH Co., Ltd.	Cross-sectional		MEG	N/A	RS	EC	HC	102	54	44 ± 14.2	Spectral	Power spectral density	No	Yes	Faster oscillatory powers increase with age in the rostral regions and decrease in the caudal regions, while few slower oscillatory powers change with age
																								There are gender differences in oscillatory powers in a broad frequency range, especially in caudal regions
367	Hou	Yang	Age-related alterations in electroencephalography connectivity and network topology during n-back working memory task	2018	Frontiers in Human Neuroscience	10.3389/fnhum.2018.00484	China Pharmaceutical University, Nanjing	China	National Natural Science Foundation of China (NSFC)	Cross-sectional		EEG	N/A	Task	Visual n-back task	Younger HC	15	8	23.1 ± 2.0	Functional connectivity	Phase lag index	No	No	Age-related changes are more pronounced, particularly in the theta band, during the 2-back task
									Double First-Class University project							Older HC	10	5	64.0 ± 3.3					The beta-band functional connectivity network’s clustering coefficient is greater in younger adults than for older adults
																								There are associations between the theta and gamma band EEG metrics and WM behavioural performance
368	Houmani	Kinugawa	Diagnosis of Alzheimer’s disease with Electroencephalography in a differential framework	2018	PLOS ONE	10.1371/journal.pone.0193607	Paris-Saclay University, Paris	France	N/A	Cross-sectional		EEG	N/A	RS	EC	SCI	22	18	68.9 ± 10.3	Complexity	Epoch-based entropy	No	No	Epoch-based entropy and bump modelling can discriminate SCI patients from ADD patients with 91.6% accuracy, and SCI, ADD and other patients with 81.8-88.8% accuracy
																Amnestic MCI	6	3	74.5 ± 12.7	Functional connectivity	Bump modelling
																ADD	28	19	80.8 ± 10.5
																Other pathologies	21	11	81.6 ± 7.3
369	Hsiao	Lin	Altered source-based EEG coherence of resting-state sensorimotor network in early-stage Alzheimer’s disease compared to mild cognitive impairment	2014a	Neuroscience Letters	10.1016/j.neulet.2013.10.056	National Yang-Ming University, Taipei	Taiwan	Taipei City Hospital, Taiwan	Cross-sectional		EEG	N/A	RS	EC	ADD	21	N/A	82.7 ± 7.5	Spectral	Power spectral density	No	Yes	ADD patients exhibit higher delta coherences in the sensorimotor network
									Taipei Veterans General Hospital, Taiwan							MCI	21	N/A	80.4 ± 5.6	Functional connectivity	Coherence			There are no differences in spectral strengths between ADD and MCI patients
																								The changes in ADD are characterised by increased cortical coupling in the delta band
370	Hsiao	Lin	Temporo-frontal functional connectivity during auditory change detection is altered in Alzheimer’s disease	2014b	Human Brain Mapping	10.1002/hbm.22570	National Yang-Ming University, Taipei	Taiwan	Taipei Veterans General Hospital, Taiwan	Cross-sectional		MEG	N/A	Task	Auditory oddball task	ADD	16	5	76.8 (mean)	Spectral	Wavelet transform (time-frequency analysis)	No	Yes	Compared to ADD patients and older controls, younger individuals exhibit larger source amplitudes and shorter peak latencies in the right temporal magnetic mismatch response
									National Science and Technology Council (NSTC), Taiwan							Younger HC	18	7	30 (mean)	Functional connectivity	Phase synchrony			The right theta temporal-frontal phase synchrony is smaller in ADD patients than in controls during deviant stimuli
																Older HC	16	7	73.5 (mean)	Event-related	ERPs			ADD patients display reduced left temporal-frontal synchronization at the theta and alpha bands when compared to controls
371	Hsiao	Lin	Altered oscillation and synchronization of default-mode network activity in mild Alzheimer’s disease compared to mild cognitive impairment: an electrophysiological study	2013	PLOS ONE	10.1371/journal.pone.0068792	National Yang-Ming University, Taipei	Taiwan	Taipei City Hospital, Taiwan	Cross-sectional		EEG	N/A	RS	EC	ADD	21	16	82.7 ± 7.5	Spectral	Individual alpha frequency peak	No	Yes	The spectral pattern of cortical sources of the default mode network exhibits attenuation in alpha and beta bands and augmentation in delta and theta bands in ADD patients compared to MCI patients
									Taipei Veterans General Hospital, Taiwan							MCI	21	13	80.4 ± 5.6	Functional connectivity	Imaginary coherence			There are correlations between posterior theta and alpha power, changed connectivity, and MMSE scores
									National Science and Technology Council (NSTC), Taiwan
372	Hu	Hernandez	Beta cortical oscillatory activities and their relationship to postural control in a standing balance demanding test: influence of aging	2023	Frontiers in Aging Neuroscience	10.3389/fnagi.2023.1126002	University of Illinois, Urbana-Champaign	USA	N/A	Cross-sectional		High-density EEG	N/A	Task	Sensory Organization Test	Younger HC	10	4	21.90 ± 1.91	Spectral	Power spectral density	No	No	Older HC display higher relative beta power than younger HC at all postural control-related cortical areas
															Motor Control Test	Older HC	11	5	72.64 ± 5.63					As task difficulty increases, younger HC show increased relative beta band power while older HC display decreased relative beta power
															Adaptation Test
373	Huang	Jelic	Discrimination of Alzheimer’s disease and mild cognitive impairment by equivalent EEG sources: a cross-sectional and longitudinal study	2000	Clinical Neurophysiology	10.1016/S1388-2457(00)00454-5	Karolinska Institute, Stockholm	Sweden	Swedish Medical Research Council	Cross-sectional		EEG	N/A	RS	EC	MCI	31	16	61.2 ± 8.0	Other	Global field power	No	Yes	Compared to healthy controls, ADD patients’ EEG shows an increase of delta and theta global field power, as well as a reduction of alpha global field power
									Swedish Council for Social Research							ADD	28	21	62.7 ± 7.1					Compared to MCI patients, ADD patients exhibit a decrease of alpha and beta global field power was found in ADs
									Gamla Tjänarinnor Foundation							HC	24	15	63.4 ± 9.8
374	Huffer	Mecklinger	Can the elderly take the action? – The influence of unitization induced by action relationships on the associative memory deficit	2022	Neurobiology of Learning and Memory	10.1016/j.nlm.2022.107655	Saarland University, Saarbrücken	Germany	German Research Foundation (Deutsche Forschungsgemeinschaft, DFG)	Cross-sectional		EEG	N/A	Task	Visual associative memory task	Younger HC	23	17	21 ± 2.0	Event-related	ERPs	No	No	Older HC exhibit an early frontal associative familiarity effect for action-related object pairs, which is indirectly supported by an attenuation of the ERP correlate of recollection
																Older HC	19	14	72.5 ± 4.5
375	Huggings	Abásolo	Deep learning of resting-state electroencephalogram signals for three-class classification of Alzheimer’s disease, mild cognitive impairment and healthy ageing	2021	Journal of Neural Engineering	10.1088/1741-2552/ac05d8	University of Surrey, Guildford	UK	N/A	Cross-sectional		EEG	N/A	RS	EC	ADD	52	N/A	82.3 ± 4.7	Spectral	Wavelet transform (time-frequency analysis)	Yes	No	The AlexNet deep learning model classifies ADD patients, MCI patients and healthy controls with an accuracy of 98.9 ± 0.4%
																MCI	37	N/A	78.4 ± 5.1
																HC	52	N/A	79.6 ± 6.0
376	Hughes	Maestú	Biomagnetic biomarkers for dementia: A pilot multicentre study with a recommended methodological framework for magnetoencephalography	2019	Alzheimer’s & Dementia: Diagnosis, Assessment & Disease Monitoring	10.1016/j.dadm.2019.04.009	University of Cambridge	UK	Joint Programme – Neurodegenerative Disease Research (JPND), European Union	Cross-sectional		MEG	N/A	RS	EC	MCI	84	37	70.8 ± 6.2	Spectral	Power spectral density	No	Yes	MCI patients exhibit a slowing in oscillatory power and decline in peak frequency of the alpha band
																HC	84	37	70.8 ± 6.1	Functional connectivity	Phase locking value			In MCI patients, connectivity is enhanced in frontal regions in the theta band, but is reduced in the alpha band, and connectivity to posterior regions is reduced in both bands
377	Hughes	Rowe	Reorganization of cortical oscillatory dynamics underlying disinhibition in frontotemporal dementia	2018	Brain	10.1093/brain/awy176	University of Cambridge	UK	Wellcome Trust, UK	Cross-sectional		MEG	N/A	Task	Visual go/no-go task	bvFTD	18	6	63 ± 6.6	Spectral	Wavelet transform (time-frequency analysis)	No	No	Beta desynchronization is attenuated in bvFTD patients
									Medical Research Council (MRC), UK							HC	20	12	61 ± 9.32	Functional connectivity	Cross-frequency coupling			Both groups exhibit cross-frequency coupling in a fully connected network, but bvFTD patients lack reciprocal connectivity of the inferior frontal gyrus, especially for gamma-alpha bands interactions
									National Institute for Health and Care Research (NIHR), UK															Prefrontal coupling is reduced in bvFTD patients, but gamma connectivity between the pre-supplementary motor area and the motor cortex is enhanced
378	Hughes	Rowe	The impact of neurodegeneration on network connectivity: a study of change detection in frontotemporal dementia	2013	Journal of Cognitive Neuroscience	10.1162/jocn_a_00356	University of Cambridge	UK	Wellcome Trust, UK	Cross-sectional		MEG	N/A	Task	Auditory oddball task	bvFTD	12	5	42 - 68 (range)	Functional connectivity	Coherence	No	Yes	In bvFTD patients, the amplitudes of the auditory cortex responses are normal for predictable standard tones but decrease for unexpected deviant tones
									Medical Research Council (MRC), UK							HC	17	10	50 - 72 (range)					Left frontotemporal coherence is reduced at beta frequencies in bvFTD patients
									National Institute for Health and Care Research (NIHR), UK															Frontal interhemispheric coherence declines while parietal interhemispheric coherence increases in the gamma band in bvFTD patients
379	Hughes	Rowe	Magnetoencephalography of frontotemporal dementia: Spatiotemporally localized changes during semantic decisions	2011	Brain	10.1093/brain/awr221	University of Cambridge	UK	Wellcome Trust, UK	Cross-sectional		MEG	N/A	Task	Visual picture categorization task	bvFTD	13	6	42 - 68 (range)	Event-related	ERFs	No	Yes	In bvFTD patients, early responses to picture confrontation are normal, but posterior regions show reduced source activity 250 - 310 ms after stimulus onset
									Medical Research Council (MRC), UK							HC	16	10	52 - 72 (range)					In bvFTD patients, reduced activity in the left frontoparietal network at 550–650 ms is proportional to patients’ deficits in attention and orientation
									National Institute for Health and Care Research (NIHR), UK
380	Hung	Arakaki	Practice makes imperfect: stronger implicit interference with practice in individuals at high risk of developing Alzheimer’s disease	2023	GeroScience	10.1007/s11357-023-00953-9	Waseda University, Tokyo	Japan	N/A	Cross-sectional		EEG	N/A	Task	Visual modified Stroop interference task	CH-PAT	17	12	77.29 ± 8.01	Event-related	ERD	No	No	Stronger practice effects correlate with more implicit interference in CH-PAT individuals, but less interference in CH-NAT individuals	CH-PAT = cognitively healthy with pathological Aβ42/total tau protein ratio
																CH-NAT	19	16	74.11 ± 9.22					CH-NAT individuals exhibit a positive correlation between implicit interference and EEG low-range alpha event-related desynchronization when switching from high- to low-load tasks	CH-NAT = cognitively healthy with normal Aβ42/total tau protein ratio
381	Idrizbegovic	Rosenhall	Mismatch negativity and ear laterality in Alzheimer’s disease and in mild cognitive impairment	2016	Journal of Alzheimer’s Disease	10.3233/JAD-160323	Karolinska University Hospital, Stockholm	Sweden	Tysta Skolan Foundation	Cross-sectional		EEG	N/A	Task	Auditory oddball task	ADD	32	21	64.8 ± 5.6	Event-related	ERPs	No	No	Both MCI and SMC individuals, but not ADD patients, display a left ear advantage of mismatch negativity amplitude
																MCI	44	17	63.3 ± 7.5
																SMC	27	16	61.2 ± 7.2
382	Ieracitano	Morabito	A novel multi-modal machine learning based approach for automatic classification of EEG recordings in dementia	2020	Neural Networks	10.1016/j.neunet.2019.12.006	Mediterranea University of Reggio Calabria	Italy	Ministry of Health for Institutional Research (Ricerca corrente), Italy	Cross-sectional		EEG	N/A	RS	EC	ADD	63	N/A	N/A	Spectral	Wavelet transform (time-frequency analysis)	Yes	No	When continuous wavelet transform and bispectrum representation of the EEG signal are used as input, the Multi-Layer Perceptron classifier outperforms the Autoencoder, Support Vector Machine and Logistic Regression models
																MCI	63	N/A	N/A	Functional connectivity	Phase coupling
																HC	63	N/A	N/A
383	Ieracitano	Morabito	A Convolutional Neural Network approach for classification of dementia stages based on 2D-spectral representation of EEG recordings	2019	Neurocomputing	10.1016/j.neucom.2018.09.071	Mediterranea University of Reggio Calabria	Italy	Ministry of Health for Institutional Research (Ricerca corrente), Italy	Cross-sectional		EEG	N/A	RS	EC	ADD	63	N/A	N/A	Spectral	Power spectral density	Yes	No	A customized Convolutional Neural Network shows greater classification performance than traditional learning machines
																MCI	63	N/A	N/A
																HC	63	N/A	N/A
384	Ihl	Kerdar	A comparison of ADAS and EEG in the discrimination of patients with dementia of the Alzheimer type from healthy controls	2000	Neuropsychobiology	10.1159/000026640	University of Düsseldorf	Germany	Deutsche Forschungsgemeinschaft	Cross-sectional		EEG	N/A	RS	N/A	ADD	36	23	72.9 ± 8.7	Spectral	Power spectral density	No	No	6 out 21 Alzheimer’s Disease Assessment Scale parameters discriminate ADD patients from healthy controls with 100% sensitivity and specificity
385	Ihl	Brinkmeyer	Differential diagnosis of aging, dementia of the Alzheimer type and depression with EEG-segmentation	1999	Dementia and Geriatric Cognitive Disorders	10.1159/000017103	University of Düsseldorf	Germany	Deutsche Forschungsgemeinschaft	Cross-sectional		EEG	N/A	RS	EC	ADD	12	6	76.6 ± 7.8	Spectral	Beta power segmentation	No	No	Healthy older individuals have more EEG segments than healthy younger adults
									Hirnliga e.V.							Younger depressive	10	4	31.9 ± 12.3					ADD patients have more different segments than healthy younger controls, but less different segments than healthy older controls
																Older depressive	12	8	69.7 ± 11.3					Older patients with depression have more different segments than ADD patients
																Younger HC	11	5	24.2 ± 2.4
																Older HC	10	8	76.8 ± 6.7
386	Ihl	Maurer	Topography of the maximum of the amplitude of EEG frequency bands in dementia of the Alzheimer type	1996	Biological Psychiatry	10.1016/0006-3223(95)00174-3	University of Düsseldorf	Germany	N/A	Cross-sectional		EEG	N/A	RS	EC	ADD	36	23	72.9 ± 8.4	Spectral	Power spectral density	No	No	The distribution of the maxima of the activity shows differences between ADD patients and healthy controls
																HC	36	23	68.3 ± 9.9					The mean of the maxima is positioned anteriorly in ADD patients and these alterations are related to disease severity
387	Ihl	Maurer	Segmentation of the spontaneous EEG in dementia of the Alzheimer type	1993	Neuropsychobiology	10.1159/000118986	University of Düsseldorf	Germany	N/A	Cross-sectional		EEG	N/A	RS	EC	ADD	10	8	64.2 ± 8.8	Other	Global field power	No	No	In patients compared to controls, there are fewer and longer EEG activity segments
																HC	10	8	72.1 ± 10.5
388	Iinuma	Takahashi	Enhanced temporal complexity of EEG signals in older individuals with high cognitive functions	2022	Frontiers in Neuroscience	10.3389/fnins.2022.878495	Chiba Institute of Technology, Narashino	Japan	Japan Science and Technology Agency (JST)	Cross-sectional		EEG	N/A	RS	EC	High cognitive group	22	16	70 ± 4.30	Complexity	Multiscale entropy	No	No	Compared to low cognition HC, high cognition HC show higher complexity on a slower time scale in the frontal, parietal, and temporal lobes
																Low cognitive group	21	14	74.14 ± 5.22
389	Ikeda	Yamada	Spontaneous MEG activity of the cerebral cortex during eyes closed and open discriminates Alzheimer’s disease from cognitively normal older adults	2020	Scientific Reports	10.1038/s41598-020-66034-5	Kanazawa University	Japan	Ministry of Education, Culture, Sports, Science, and Technology, Japan	Cross-sectional		MEG	MRI	RS	EO/EC	MCI	6	N/A	N/A	Spectral	Power spectral density	Yes	Yes	There are differences between the three groups in whole cerebral normalization during the eyes open condition
																ADD	14	N/A	N/A
																HC	27	N/A	N/A
390	Irimajiri	Starr	Auditory brain-stem, middle- and long-latency evoked potentials in mild cognitive impairment	2005	Clinical Neurophysiology	10.1016/j.clinph.2005.04.010	University of California, Irvine	USA	National Institutes of Health (NIH), USA	Cross-sectional		EEG	N/A	Task	Auditory oddball task	MCI	17	10	74.8 ± 8.3	Event-related	ERPs	No	No	MCI patients display longer-latency P50 amplitudes at all stimulus rates
																HC	16	7	75.8 ± 4.0					There are differences between the two groups in N100 amplitude that are dependent on stimulus rate
																								There are no differences between the two groups in middle-latency components
391	Ishii	Takeda	Frontal shift of posterior alpha activity is correlated with cognitive impairment in early Alzheimer’s disease: a magnetoencephalography-beamformer study	2010	Psychogeriatrics	10.1111/j.1479-8301.2010.00326.x	Osaka University	Japan	N/A	Cross-sectional		MEG	MRI	RS	EO/EC	ADD	13	9	75.6 ± 5.0	Event-related	ERS	No	Yes	Compared to healthy controls, there is an increase in alpha event-related synchronization in frontal regions, maximal over the prefrontal cortex, in ADD patients
																HC	14	8	71.2 ± 6.8					The frontal event-related synchronization source in the alpha band is negatively correlated with MMSE scores in ADD patients
392	Ito	N/A	Somatosensory event-related potentials (ERPs) in patients with different types of dementia	1994	Journal of the Neurological Sciences	10.1016/0022-510X(94)90342-5	Kyoto University	Japan	N/A	Cross-sectional		EEG	N/A	Task	Somatosensory oddball task	ADD	19	10	43 - 79 (range)	Event-related	ERPs	No	No	Healthy controls’ N140, P200, N240 and P300 latencies increase with age
																VD	24	10	57 - 74 (range)					ADD and PDD patients have normal somatosensory ERPs
																PDNC	11	7	56 - 82 (range)					VD patients exhibit longer N140 and P200 latencies and central conduction time
																PDD	13	7	56 - 77 (range)
393	Jalili	N/A	Graph theoretical analysis of Alzheimer’s disease: Discrimination of AD patients from healthy subjects	2017	Information Sciences	10.1016/j.ins.2016.08.047	Royal Melbourne Institute of Technology	Australia	Australian Research Council (ARC)	Cross-sectional		EEG	N/A	RS	EO/EC	ADD	23	9	72.09 ± 10.05	Functional connectivity	Pearson’s correlation coefficient	Yes	No	Compared to HC, ADD patients exhibit lower levels of local efficiency and modularity during the eyes closed condition
																HC	25	11	67.96 ± 11.19	Functional connectivity	Graph theory metrics			Genetic Algorithms with support vector machines classifies ADD patients and HC with an accuracy 83%
394	James	Georgopoulos	Dependence of cognitive ability on synchronous neural interactions determined by magnetoencephalography	2023	Journal of Neurophysiology	10.1152/jn.00077.2023	University of Minnesota, Minneapolis	USA	University of Minnesota, USA	Cross-sectional		MEG	N/A	RS	EO	HC	251	251	65.06 ± 14.47	Functional connectivity	Synchronous neural interactions	No	No	Synchronous neural interactions are associated with decreased cognitive performance controlling for age
									United States Department of Veterans Affairs (VA)															Compared with the lowest performers with normal cognition, synchronous neural interactions of the highest performers is associated with decorrelation primarily in the right anterior temporal cortex region
395	Jauny	Hinault	Connectivity dynamics and cognitive variability during aging	2022	Neurobiology of Aging	10.1016/j.neurobiolaging.2022.07.001	PSL University, Paris	France	N/A	Cross-sectional		MEG	N/A	RS	EO	Younger HC	46	29	26.5 (mean)	Functional connectivity	Phase locking value	No	No	Older HC exhibit an increase in the variability of brain synchronization, as well as a reversal of the direction of information transfer in the default mode network, in the delta frequency band
																Older HC	46	29	64.5 (mean)
396	Javaid	Chatpun	Age-related alterations in EEG network connectivity in healthy aging	2022a	Brain Sciences	10.3390/brainsci12020218	Prince of Songkla University, Hat Yai	Thailand	Prince of Songkla University, Songkhla, Thailand	Cross-sectional		EEG	N/A	RS	EO/EC	Middle-aged HC	20	N/A	50.50 ± 5.77	Functional connectivity	Pearson’s correlation coefficient	Yes	No	Local efficiency, global efficiency, and clustering coefficient are reduced in older HC in all conditions (EC, EO, and visual working memory)
														Task	Visual working memory task	Older HC	20	N/A	71.03 ± 5.45	Functional connectivity	Graph theory metrics			K-nearest neighbor can classify middle-aged and older HC with 98.89% accuracy during the visual working memory task
397	Javaid	Chatpun	Decision tree in working memory task effectively characterizes EEG signals in healthy aging adults	2022b	IRBM	10.1016/j.irbm.2021.12.001	Prince of Songkla University, Hat Yai	Thailand	Prince of Songkla University, Songkhla, Thailand	Cross-sectional		EEG	N/A	RS	EO/EC	Middle-aged HC	20	N/A	50.50 ± 5.77	Spectral	Power spectral density	Yes	No	Decision tree and k-nearest neighbors algorithms perform the best in the evaluation and classification of the two age groups
														Task	Visual working memory task	Older HC	20	N/A	71.03 ± 5.45	Complexity	Shannon entropy			Higher accuracy is achieved for the working memory condition compared with the resting state
398	Jelic	Wahlund	Quantitative electroencephalography in mild cognitive impairment: longitudinal changes and possible prediction of Alzheimer’s disease	2000	Neurobiology of Aging	10.1016/S0197-4580(00)00153-6	Karolinska Institute, Stockholm	Sweden	Swedish Medical Research Council	Longitudinal	2 years	EEG	N/A	RS	EC	Progressed MCI	14	9	58.2 ± 5.9	Spectral	Power spectral density	No	No	Compared to ADD patients, the two MCI groups present lower theta relative power at left temporal, temporo-occipital, centro-parietal, and right temporo-occipital derivation
									Gamla Tjänarinnor Foundation							Stable MCI	13	9	58.5 ± 7.9					Progressed MCI patients display higher theta relative power and lower beta relative power as well as mean frequency at temporal and temporo-occipital derivations after follow-up
									Greta Lindenau-Hansell’s Foundation							ADD	15	8	64.0 ± 8.1					The best predictors of dementia progression are combined alpha and theta relative power
																HC	16	8	59.9 ± 11.1
399	Jelic	Wahlund	Quantitative electroencephalography power and coherence in Alzheimer’s disease and mild cognitive impairment	1996	Dementia and Geriatric Cognitive Disorders	10.1159/000106897	Karolinska Institute, Stockholm	Sweden	Sandoz Foundation	Cross-sectional		EEG	SPECT	RS	EC	Objective memory disturbances	19	14	61.5 ± 7.0	Spectral	Power spectral density	No	No	ADD patients display increased theta and decreased alpha relative power, mean frequency, and temporoparietal coherence when compared to the other groups
													MRI			SMC	17	10	60.4 ± 5.7	Functional connectivity	Coherence			There is no difference in mean frequency in the left temporal region between ADD patients and patients with objective memory disturbances
																ADD	18	12	61.1 ± 5.5					Temporoparietal coherence is a discriminant variable together with alpha and theta relative power, but only between ADD patients and HC
																HC	16	7	64.3 ± 10.8
400	Jelles	Stam	Global dynamical analysis of the EEG in Alzheimer’s disease: frequency-specific changes of functional interactions	2008	Clinical Neurophysiology	10.1016/j.clinph.2007.12.002	VU University Medical Center, Amsterdam	The Netherlands	N/A	Cross-sectional		EEG	N/A	RS	EC	Probable ADD	15	6	63.1 ± 6.3	Functional connectivity	Coherence	No	No	There is an interaction between frequency band and group for global correlation dimension, but not for coherence
																HC	21	12	62.8 ± 12.0	Functional connectivity	Global correlation dimension			Global correlation dimension is higher and global coherence is lower in probable ADD patients than in HC in the beta and upper alpha bands
																								Coherence and global correlation dimension are negatively correlated in the theta to beta frequency bands
401	Jelles	Jonkman	Nonlinear EEG analysis in early Alzheimer’s disease	1999	Acta Neurologica Scandinavica	10.1111/j.1600-0404.1999.tb01054.x	Vrije University, Amsterdam	The Netherlands	N/A	Cross-sectional		EEG	N/A	RS	EO/EC	ADD	7		81 ± 3.5	Functional connectivity	Correlation dimension	No	No	Compared to HC, ADD patients’ EEG has lower correlation dimension and higher predictability in frontal and temporal areas
																HC	42	N/A	79 ± 4.6
402	Jennings	Bauer	Investigating the power of eyes open resting state EEG for assisting in dementia diagnosis	2022	Alzheimer’s Research & Therapy	10.1186/s13195-022-01046-z	Newcastle University, Newcastle upon Tyne	UK	N/A	Cross-sectional		EEG	N/A	RS	EO/EC	ADD	12	4	74.42 ± 8.97	Spectral	Dominant frequency	Yes	No	The combination of of EC and EO resting state EEG data increases inter-group classification accuracy compared to methods not using EO data
																DLB	21	3	75.81 ± 6.77	Spectral	Power spectral density			HC display an increase in the dominant frequency variance between the EO and EC state
																PDD	17	2	73.88 ± 5.01					The k-nearest neighbour machine learning model outperforms support vector machine and logistic regression in classifying HC vs dementia groups, and ADD vs DLB patients
																HC	15	7	76.93 ± 4.57
403	Jensen	Shtyrov	Speech comprehension across time, space, frequency, and age: MEG-MVPA classification of intertrial phase coherence	2023	Neuropsychologia	10.1016/j.neuropsychologia.2023.108602	Aarhus University	Denmark	Center of Functionally Integrative Neuroscience (CFIN/MINDLab), Aarhus University	Cross-sectional		MEG	MRI	Task	Auditory passive linguistic task	Younger HC	17	12	18 - 27	Event-related	Intertrial phase coherence	Yes	Yes	Patterns of oscillatory neural activity are different between young and older HC across several frequency bands (i.e. alpha, beta, gamma) for all linguistic information types
																Older HC	16	11	51 - 75
404	Jeong	Peterson	Mutual information analysis of the EEG in patients with Alzheimer’s disease	2001	Clinical Neurophysiology	10.1016/S1388-2457(01)00513-2	Yale University	USA	National Institutes of Health (NIH), USA	Cross-sectional		EEG	MRI	RS	EC	ADD	15	8	70.35 ± 3.14	Functional connectivity	Cross mutual information	No	No	Local cross-mutual information is lower in ADD patients than in HC, especially over frontal and antero-temporal regions
									Tourette Syndrome Association				TC			HC	15	8	69.72 ± 4.31	Complexity	Auto mutual information			ADD patients exhibit a decrease in information transmission between distant electrodes in the right hemisphere and between corresponding interhemispheric electrodes
																								Auto-mutual information decreases more slowly with delay in ADD patients than in HC
405	Jervis	Besleaga	New-onset Alzheimer’s disease and normal subjects 100% separated statistically by P300 and ICA	2020	American Journal of Alzheimer’s Disease & Other Dementias	10.1177/1533317520935675	Sheffield Hallam University	UK	N/A	Cross-sectional		EEG	N/A	Task	Auditory oddball task	ADD	9	7	57 - 88 (range)	Event-related	ERPs	No	Yes	New-onset ADD patients can be discriminated from HC with a 100% accuracy by testing the statistical distribution functions of the P300 latencies using the 2-sample Kolgomorov-Sminov test
																HC	9	3	37 - 74 (range)
406	Jervis	Besleaga	New-onset Alzheimer’s disease and normal subjects 100% differentiated by P300	2019	American Journal of Alzheimer’s Disease & Other Dementias	10.1177/1533317519828101	Neuroptics Med Clinic, Bucharest	Romania	N/A	Cross-sectional		EEG	N/A	Task	Auditory oddball task	ADMCI	7	7	N/A	Event-related	ERPs	Yes	No	New-onset ADMCI patients are discriminated from HC with a 100% accuracy using back-projected independent components of the P300 peak
																HC	9	3	N/A
407	Jervis	Fabri	Waveform analysis of non-oscillatory independent components in single-trial auditory event-related activity in healthy subjects and Alzheimer’s disease patients	2010	Current Alzheimer Research	10.2174/156720510791162412	Neuroptics Med Clinic, Bucharest	Romania	BIOPATTERN Network of Excellence, European Union	Cross-sectional		EEG	N/A	Task	Auditory oddball task	ADD	9	7	57 - 88 (range)	Event-related	ERPs	No	Yes	Compared to HC, ADD patients display delays in peaks P2, N2, and P3
																HC	9	3	37 - 74 (range)					In HC, averaged back-projected independent components associated with the P300 have positive parietal topographies, whereas in some ADD patients they have positive frontal topographies
408	Jesus	Falk	Multimodal prediction of Alzheimer’s disease severity level based on resting-state EEG and structural MRI	2021	Frontiers in Human Neuroscience	10.3389/fnhum.2021.700627	University of Quebec, Montreal	Canada	N/A	Cross-sectional		EEG	MRI	RS	EO	Minimal-mild ADD	89	46	75.8 ± 7.3	Spectral	Power spectral density	Yes	No	MRI features outperform those of EEG in monitoring disease severity, but better results are obtained when both neuroimaging modalities are combined
													Neuropsychological							Spectral	Amplitude modulation rate-of-change			The top-selected MRI features include data on cortical area and white matter volume, while the top-selected EEG features provide information on amplitude modulation rate-of-change
																				Functional connectivity	Magnitude squared coherence
409	Jia	Solé-Casals	Assessing the potential of data augmentation in EEG functional connectivity for early detection of Alzheimer’s disease	2023	Cognitive Computation	10.1007/s12559-023-10188-7	University of Vic	Spain	National Natural Science Foundation of China (NSFC)	Cross-sectional		EEG	N/A	RS	EC	Dataset 1: MCI	25	N/A	71.9 ± 10.2	Functional connectivity	Coherence	Yes	No	The performance of neural networks in classifying ADD patients from HC can be improved by enhancing the training set with data augmentation
									Tianjin Science and Technology Commission, China							Dataset 1: HC	56	N/A	71.7 ± 8.3
																Dataset 2: Mild ADD	71	N/A	69.4 ± 11.5
																Dataset 2: HC	24	N/A	77.6 ± 10.0
410	Jiang, Juanjuan	Jiang	Development of a machine learning model to discriminate mild cognitive impairment subjects from normal controls in community screening	2022	Brain Sciences	10.3390/brainsci12091149	Shanghai University	China	Major Science and Technology Projects (Innovation 2030), China	Cross-sectional		EEG	Neuropsychological	Task	Visual predictive tracking task	Cohort 1: MCI	152	74	71.6 ± 4.15	Spectral	Power spectral density	Yes	No	The classification accuracy of the model (incorporating EEG, eye tracking, and neuropsychological data) achieves ~85% accuracy in Cohort 1 and ~88% accuracy in Cohort 2
									National Natural Science Foundation of China (NSFC)							Cohort 1: HC	184	83	71.7 ± 4.66	Complexity	Approximate entropy
									Shanghai Municipal Health Commission, China							Cohort 2: MCI	44	28	76.5 ± 11.3	Complexity	Multiscale entropy
																Cohort 2: HC	48	30	69.3 ± 17.0	Complexity	Lempel-Ziv complexity
411	Jiang, Juanjuan	Jiang	A novel detection tool for mild cognitive impairment patients based on eye movement and electroencephalogram	2019	Journal of Alzheimer’s Disease	10.3233/JAD-190628	Shanghai University	China	National Natural Science Foundation of China (NSFC)	Cross-sectional		EEG	N/A	Task	Visual predictive tracking task	MCI	152	74	71.6 ± 4.15	Spectral	Power spectral density	Yes	No	Five EEG and eye movement characteristics show differences between the two groups
									Shanghai Committee of Science and Technology, China							HC	184	83	71.7 ± 4.66	Complexity	Approximate entropy; Multiscale entropy			The highest classification accuracy is obtained with the combined model (clinical/EEG/eye movement/EEG + clinical/eye movement + clinical)
																				Complexity	Lempel-Ziv complexity; Lattice complexity
412	Jiang, Shixiang	Zhang	Mismatch negativity as a potential neurobiological marker of early-stage Alzheimer disease and vascular dementia	2017	Neuroscience Letters	10.1016/j.neulet.2017.03.032	Harbin Medical University	China	National Natural Science Foundation of China (NSFC)	Cross-sectional		EEG	N/A	Task	Auditory oddball task	Prodromal ADD	15	9	65.67 ± 8.88	Event-related	ERPs	No	No	Compared to HC, both prodromal ADD and prodromal VD patients exhibit lower mean mismatch negativity amplitudes over the frontal-central region
																Prodromal VD	15	9	60.40 ± 7.33					Mismatch negativity latency of prodromal VD patients is shorter than that of HC
																HC	30	20	61.10 ± 7.98					There are no mismatch negativity response variations between the prodromal ADD and prodromal VD groups in the frontal-central and temporal regions
413	Jiang, Zhen-yan	Zheng	Inter- and intra-hemispheric EEG coherence in patients with mild cognitive impairment at rest and during working memory task	2006	Journal of Zhejiang University-SCIENCE B	10.1631/jzus.2006.B0357	Zhejiang University, Hangzhou	China	N/A	Cross-sectional		EEG	N/A	RS	EC	MCI	35	18	62.3 ± 6.5	Functional connectivity	Coherence	No	No	The inter- and intra-hemispheric EEG coherences in all bands during the WM tasks are greater in MCI patients than in HC
														Task	Verbal working memory task	HC	34	17	57.4 ± 4.0					There are no differences between the two groups in the inter- and intra-hemispheric EEG coherences during resting state
414	Jiang, Zhen-yan	N/A	Study on EEG power and coherence in patients with mild cognitive impairment during working memory task	2005	Journal of Zhejiang University-SCIENCE B	10.1631/jzus.2005.B1213	Zhejiang University, Hangzhou	China	N/A	Cross-sectional		EEG	N/A	Task	Verbal working memory task	MCI	35	18	62.3 ± 6.5	Spectral	Power spectral density	No	No	Compared to HC, MCI patients present higher levels of EEG power in the theta, alpha-1, alpha-2, and beta-1 bands
																HC	34	17	57.4 ± 4.0	Functional connectivity	Coherence			During the WM task, MCI patients’ EEG coherences in all bands are greater than those of HC
415	Jiao	Shen	Neural biomarker diagnosis and prediction to mild cognitive impairment and Alzheimer’s disease using EEG technology	2023	Alzheimer’s Research & Therapy	10.1186/s13195-023-01181-1	Central South University, Changsha	China	National Key Research and Development Program of China	Cross-sectional		EEG	APOE phenotype	RS	EC	ADD	330	279	64.60 ± 9.75	Spectral	Power spectral density	Yes	No	EEG biomarkers achieve >70% accuracy in the three-level classification of HC, MCI, and AD	VCI = vascular cognitive impairment
									National Natural Science Foundation of China (NSFC)				CSF biomarkers			VCI	57	26	67.18 ± 9.80	Spectral	Power spectral density			The most prominent effects of AD-linked neurodegeneration on EEG metrics are localized at parieto-occipital regions
									Hunan Innovative Province Construction Project, China							FTD	47	24	61.36 ± 8.69	Complexity	Hjorth metrics (activity, mobility, complexity)			The optimal EEG features are more effective than the CSF + APOE biomarkers in predicting the age of onset and disease course, whereas the combination of EEG + CSF + APOE measures achieves the best performance for all targets of prediction
																DLB	21	8	72.01 ± 9.07	Complexity	Sample entropy
																MCI	189	21	64.77 ± 9.30
																HC	246	142	63.85 ± 8.20
416	Jin, Huaqin	Jiang	Dynamic functional connectivity MEG features of Alzheimer’s disease	2023	NeuroImage	10.1016/j.neuroimage.2023.120358	University of California, San Francisco	USA	National Institutes of Health (NIH), USA	Cross-sectional		MEG	MRI	RS	EC	ADD	88	53	62.7 ± 8.7	Functional connectivity	Number of eigenmodes	No	Yes	The following dynamic manifold features are the most predictive of ADD: the temporal complexity of the brain network, given by the number of state transitions and their dwell times, and the spatial complexity of the brain network, given by the number of eigenmodes
									Alzheimer’s Association							HC	88	51	65.1 ± 10.0	Functional connectivity	Number of brain state switches			Compared with HC, ADD patients have higher spatial complexity but lower temporal complexity
									Larry L. Hillblom Foundation											Functional connectivity	Graph theory metrics			Graph theoretic metrics of dynamic component of time-varying dynamic network are different in ADD versus HC, while static graph metrics are not different
417	Jin, Lucy	Barrett	One minute of EEG data provides sufficient and reliable data for identifying Lewy Body dementia	2023	Alzheimer Disease & Related Disorders	10.1097/WAD.0000000000000536	Virginia Commonwealth University, Richmond	USA	National Institutes of Health (NIH), USA	Cross-sectional		EEG	N/A	RS	EC	DLB	16	6	76 (median)	Spectral	Power spectral density	No	No	In EEG features derived from ninety 2-second epochs and thirty 2-second epochs, DLB patients show reduced dominant frequency, reduced dominant frequency variability, and reduced dominant frequency prevalence alpha compared with non-LBD patients
																Non-DLB	14	10	81.5 (median)
																PDD	5	4	64 (median)
																ADD	9	6	82.0 (median)
418	Jongman	Federmeier	Age-related changes in the structure and dynamics of the semantic network	2022	Language, Cognition and Neuroscience	10.1080/23273798.2021.2019286	University of Illinois, Urbana-Champaign	USA	National Institute on Aging (NIA), USA	Cross-sectional		EEG	Neuropsychological	Task	Verbal inhibition task	Younger HC	24	13	61 - 81 (range)	Event-related	ERPs	No	No	Compared to younger HC, older HC exhibit similar effects to young of neighborhood size on the N400, but reduced effects of repetition
																Older HC	24	13	18 - 24 (range)					Older HC with greater verbal fluency, print exposure, and reading comprehension exhibit greater repetition effects
419	Jordan	Nuwer	Computerized electroencephalography in the evaluation of early dementia	1989	Brain Topography	10.1007/BF01129605	University of California, Los Angeles	USA	N/A	Cross-sectional		EEG	N/A	RS	EO/EC	ADD	23	N/A	75 ± 5	Event-related	ERPs	No	No	85% of demented patients have aberrant computerized EEG with evoked potential mapping, compared to 10% of depressed patients
														Task	Auditory oddball task	Non-AD dementia	31	N/A	73 ± 10					6% of patients with different kinds of dementia and 48% of ADD patients exhibit a pattern of relative alpha activity suppression or reduced auditory P300 amplitude in the posterior parietal areas
																Depression	10	N/A	66 ± 14
																HC	23	N/A	69 ± 6
420	Joself Golubic	Supek	MEG biomarker of Alzheimer’s disease: Absence of a prefrontal generator during auditory sensory gating	2017	Human Brain Mapping	10.1002/hbm.23724	University of Zagreb	Croatia	N/A	Cross-sectional		MEG	N/A	RS	EC	ADMCI	10	N/A	78 (mean)	Event-related	ERFs	No	No	Healthy controls exhibit activity in the medial prefrontal cortex in response to both standard and deviant tones
														Task	Auditory oddball task	HC	10	N/A	73 (mean)					Preclinical ADD patients display activity in the medial prefrontal cortex only in response to deviant tones
																								Symptomatic ADD patients do not show activity in the medial prefrontal cortex in response to standard nor deviant tones
421	Josefsson	Escudero	Network analysis through the use of joint-distribution entropy on EEG recordings of MCI patients during a visual short-term memory binding task	2019	Healthcare Technology Letters	10.1049/htl.2018.5060	University of Edinburgh	UK	Alzheimer’s Society	Cross-sectional		EEG	N/A	Task	Visual short-term memory binding task	MCI	13	N/A	N/A	Functional connectivity	Nonlinear coupling	No	No	Small-world characteristic and eccentricity levels in MCI patients are lower and higher than in controls, respectively
									Alzheimer Nederland							HC	14	N/A	N/A	Functional connectivity	Graph theory metrics
422	Jovicich	Frisoni	Two-year longitudinal monitoring of amnestic mild cognitive impairment patients with prodromal Alzheimer’s disease using topographical biomarkers derived from functional magnetic resonance imaging and electroencephalographic activity	2019	Journal of Alzheimer’s Disease	10.3233/JAD-180158	University of Trento	Italy	European Union	Longitudinal	2 years	EEG	fMRI	RS	EO/EC	Amnestic MCI+	81	46	69.8 ± 6.3	Event-related	ERPs	No	Yes	Amnestic MCI+ patients display reduced resting-state connectivity in the default mode network and the posterior cingulate cortex	Amnestic MCI+ = amnestic mild cognitive impairment with positive Aβ42/P-tau ratio
														Task	Auditory oddball task	Amnestic MCI-	63	36	68.3 ± 8.4	Spectral	Power spectral density			Amnestic MCI+ patients display increased resting-state EEG source activity at delta and theta bands and decreased source activity at low-frequency alpha	Amnestic MCI- = amnestic mild cognitive impairment with negative Aβ42/P-tau ratio
																								At 2-year follow-up, amnestic MCI+ patients exhibit increased resting-state fMRI connectivity in the left parietal cortex of the default mode network nodes and increased limbic source activity at theta rhythms
423	Juckel	Heger	Diagnostic usefulness of cognitive auditory event-related p300 subcomponents in patients with Alzheimers disease?	2008	Journal of Clinical Neurophysiology	10.1097/WNP.0b013e3181727c95	Ludwig Maximilian University of Munich	Germany	N/A	Cross-sectional		EEG	N/A	Task	Auditory oddball task	ADD	18	10	66.7 ± 10.2	Event-related	ERPs	No	Yes	P3b amplitude is reduced and P3a delay and reaction time are prolonged in ADD patients
																HC	18	10	63.8 ± 11.1
424	Kamal	Taler	Effects of the duration of a resting-state EEG recording in healthy aging and mild cognitive impairment	2022a	Clinical EEG and Neuroscience	10.1177/1550059420983624	University of Ottawa	Canada	Natural Sciences and Engineering Research Council of Canada (NSERC)	Cross-sectional		EEG	Neuropsychological	RS	EC	MCI	22	9	75.61 ± 6.71	Spectral	Power spectral density	No	No	Theta power density is overall larger for MCI patients than for HC
																HC	22	11	71.81 ± 4.33					There is a negative correlation between theta power and global cognition in HC
425	Kamal	Taler	Temporal dynamics of animacy categorization in the brain of patients with mild cognitive impairment	2022b	NeuroImage: Reports	10.1016/j.ynirp.2021.100074	University of Ottawa	Canada	Natural Sciences and Engineering Research Council of Canada (NSERC)	Cross-sectional		EEG	N/A	Task	Auditory oddball task	Experiment 1: MCI	20	10	74.62 ± 7.0	Event-related	ERPs	No	No	In both experiments, a deviant-related negativity is elicited by all deviants, which does not differ between MCI patients and HC
																Experiment 1: HC	20	12	72.4 ± 3.8					Only the increment, white noise, and environmental sound deviants elicit a P3a, which does not differ between MCI patients and HC
																Experiment 2: MCI	20	13	74.6 ± 6.6
																Experiment 2: HC	20	10	72.6 ± 4.0
426	Kamal	Taler	Event-related potential measures of the passive processing of rapidly and slowly presented auditory stimuli in MCI	2021	Frontiers in Aging Neuroscience	10.3389/fnagi.2021.659618	University of Ottawa	Canada	Natural Sciences and Engineering Research Council of Canada (NSERC)	Cross-sectional		EEG	N/A	Task	Auditory passive stimulation task	MCI	20	10	68 - 84 (range)	Event-related	ERPs	No	No	N1 and P2 amplitudes do not differ between groups when auditory stimuli are presented rapidly (every 1.5 s)
																HC	20	12	67 - 81 (range)					The amplitudes and latencies of N1 and P2 increase in both groups when stimuli are presented slowly (every 12.0 s)
																								Although the amplitude of N1 does not differ between the two groups, subsequent positivity is lower in MCI patients than in HC
427	Kanda	Fraga	EEG epochs with less alpha rhythm improve discrimination of mild Alzheimer’s	2017	Computer Methods and Programs in Biomedicine	10.1016/j.cmpb.2016.09.023	Neurovale EEG Laboratory, Taubaté	Brazil	São Paulo Research Foundation (Fundação de Amparo à Pesquisa do Estado de São Paulo, FAPESP), Brazil	Cross-sectional		EEG	N/A	RS	EC	ADD dominant alpha scenario	15	4	74.8 ± 6.3	Spectral	Power spectral density	No	No	There are differences in beta- and theta-energy between HC and ADD patients, but only in the rare alpha scenario		Individuals were classified as dominant or rare alpha scenraio when they had more or less than 30% of alpha rhythm, respectively
																HC dominant alpha scenario	17	5	66.3 ± 8.8					There are no differences between HC and ADD patients in any frequency band in the dominant alpha scenario
																ADD rare alpha scenario	15	9	75 ± 11.8
																HC rare alpha scenario	12	3	76.5 ± 4.56
428	Kanda	Anghinah	Clinician’s road map to wavelet EEG as an Alzheimer’s disease biomarker	2014	Clinical EEG and Neuroscience	10.1177/1550059413486272	University of São Paulo	Brazil	N/A	Cross-sectional		EEG	N/A	RS	EC	ADD	88	33	74.78 ± 7.8	Spectral	Power spectral density	Yes	No	Associating Morlet wavelet filter with a support vector machine technique exhibits a classification accuracy of 84.56% (percentage split test)
																HC	74	55	67.16 ± 8					A single patient versus the total data set gives a classification accuracy of 84.56% (leave-one-patient-out test)
429	Karageorgiou	Georgopoulos	Canonical correlation analysis of synchronous neural interactions and cognitive deficits in Alzheimer’s dementia	2012	Journal of Neural Engineering	10.1088/1741-2560/9/5/056003	Brain Sciences Center, Veterans Affairs Medical Center, Minneapolis	USA	United States Department of Veterans Affairs (VA)	Cross-sectional		MEG	Neuropsychological	RS	EO	ADD	23	N/A	77.8 ± 1.3	Functional connectivity	Canonical correlation	No	No	All cognitive domains are positively correlate to synchronous neural interactions, especially for the memory domain
									American Legion Brain Sciences Chair															Ccognitive domains whose functions are subserved by nearby brain areas (e.g., temporal lobe for memory) for factor together
									University of Minnesota, USA
430	Karimi	Khaligh-Razavi	Temporal dynamics of animacy categorization in the brain of patients with mild cognitive impairment	2022	PLOS ONE	10.1371/journal.pone.0264058	Amirkabir University of Technology, Tehran	Iran	N/A	Cross-sectional		EEG	N/A	Task	Visual animacy categorization task	MCI	18	10	63.56 ± 6.41	Event-related	ERPs	Yes	No	The neural speed of animacy information processing is decreased in MCI patients
																HC	22	13	63.41 ± 6.10					Compared to HC, MCI patients exhibit a decrease in the P300 amplitude in electrodes of the midline frontal, right fronto-central, and right temporal regions between 250 ms to 500 ms after the stimulus onset
431	Karlsson	Sander	Out of rhythm: compromised precision of theta-gamma coupling impairs associative memory in old age	2022	Journal of Neuroscience	10.1523/JNEUROSCI.1678-21.2021	Max Planck Institute for Human Development, Berlin	Germany	N/A	Cross-sectional		EEG	N/A	Task	Visual item-context association task	Younger HC	58	33	25.0 ± 3.1	Functional connectivity	Cross-frequency coupling	No	No	Theta-gamma coupling supports pair memory formation in both age groups
																Older HC	55	24	69.6 ± 3.7					Pair memory is associated with coupling closer to the peak of the theta rhythm, and item-only memory is associated with a deviation in phase angle relative to pair memory
																								The lower pair memory of older HC is accompanied by a shift in coupling phase relative to that of younger HC
432	Kashefpoor	Barekatain	Automatic diagnosis of mild cognitive impairment using electroencephalogram spectral features	2016	Journal of Medical Signals & Sensors	10.4103/2228-7477.175869	Isfahan University of Medical Sciences	Iran	N/A	Cross-sectional		EEG	N/A	RS	EC	MCI	11	N/A	66.4 ± 4.6	Spectral	Power spectral density	Yes	No	Using a combination of neurofuzzy system and k-nearest neighbor classifier, MCI patients and HC can be classified with an accuracy of 88.89%
																HC	16	N/A	65.3 ± 3.9
433	Kaszniak	Huckman	Cerebral atrophy, EEG slowing age, education, and cognitive functioning in suspected dementia	1979	Neurology	10.1212/WNL.29.9_Part_1.1273	Rush University, Chicago	USA	USPHS	Cross-sectional		EEG	N/A	RS	EC	Dementia	78	N/A	68.44 (mean)	Other	Degree of EEG abnormality (visual assessment)	No	No	The most significant and widespread pathologic impact on cognition in aged people without obvious brain pathology is EEG slowing
																								Verbal memory of current and distant knowledge is mostly impacted by cerebral atrophy separately
																								Age alone has a significant impact on recent memory for both verbal and nonverbal information
434	Kavcic	Giordani	Post-taskmodulation of resting state eeg differentiates mci patients from controls	2021	Alzheimer’s & Dementia: Diagnosis, Assessment & Disease Monitoring	10.1002/dad2.12153	Wayne State University, Detroit	USA	National Institutes of Health (NIH), USA	Cross-sectional		EEG	N/A	RS	EC	Amnestic MCI	28	23	74.04 ± 6.89	Other	Current source density	No	No	Compared to controls, amnestic MCI patients exhibit greater decline at temporal and central cortical sites, while non-amnestic MCI patients show decline in parietal sites
									National Institute on Aging (NIA), USA							Non-amnestic MCI	13	12	73.08 ± 8.03					Changes in post-pre resting state EEG discriminate HC from amnestic MCI and non-amnestic MCI patients
									Alzheimer’s Association							HC	58	53	71.10 ± 6.18
435	Kavcic	Zalar	Aging effects on visual evoked potentials (VEPs) for motion direction discrimination	2013	International Journal of Psychophysiology	10.1016/j.ijpsycho.2013.05.012	Wayne State University, Detroit	USA	Alzheimer’s Association	Cross-sectional		EEG	N/A	Task	Visual motion direction discrimination task	Younger HC	12	7	21 - 37 (range)	Event-related	ERPs	No	No	Younger and older HC have similar high rates of behavioural accuracy, but older HC have 85 ms longer response times
									Slovenian Research Agency (ARRS)							Older HC	19	8	58 - 89 (range)					The motion onset visual evoked potentials P1 and N2 in the posterior locations display signs of aging
																								Older HC have larger topographical voltage distribution of the P1 component
436	Khatun	Bidelman	A single-channel EEG-based approach to detect mild cognitive impairment via speech-evoked brain responses	2019	IEEE Transactions on Neural Systems and Rehabilitation Engineering	10.1109/TNSRE.2019.2911970	University of Memphis	USA	N/A	Cross-sectional		EEG	N/A	Task	Auditory passive stimulation task	MCI	8	4	74.6 ± 3.3	Event-related	ERPs	Yes	No	Using the support vector machine approach with radial basis kernel, MCI patients can be discriminated from HC with an 87.9% accuracy
																HC	15	7	70.2 ± 7.2
437	Kim, Hyungrae	Kim	Synergetic analysis of spatio-temporal EEG patterns: Alzheimer’s disease	2001	Biological Cybernetics	10.1007/PL00007992	Korea Advanced Institute of Science and Technology, Daejeon	South Korea	N/A	Cross-sectional		EEG	N/A	RS	EC	Severe ADD	12	5	69.3 ± 6.3	Functional connectivity	Karhunen–Loeve analysis	No	No	The local difference of the global EEG pattern in mild ADD patients is expanded to frontal regions in severe AD
																Mild ADD	8	4	74 ± 8.8					ADD patients exhibit bilateral temporal functioning differences, interhemispheric connection difficulty, and intrahemispheric correlation
																VD	10	4	73.3 ± 6.4					Severe ADD patients display weaker local connections and correlations than HC
438	Kim, Kyunghee X.	Hourde	Impaired speaking-induced suppression in Alzheimer’s disease	2023	eNeuro	10.1523/ENEURO.0056-23.2023	University of California, San Francisco	USA	National Institutes of Health (NIH), USA	Cross-sectional		MEG	N/A	Task	Verbal speaking-induced suppression task	ADD	20	11	60.77 ± 10.04	Event-related	Speaking-induced suppression (SIS)	No	Yes	Compared to HC, ADD patients exhibit a reduction in speaking-induced suppression at ~100ms
									National Science Foundation (NSF), USA							HC	12	10	63.68 ± 6.07
									John Douglas French Alzheimer’s Foundation
439	Kim, Min-jae	Paik	Deep learning-based EEG analysis to classify normal, mild cognitive impairment, and dementia: Algorithms and dataset	2023	NeuroImage	10.1016/j.neuroimage.2023.120054	Chung-Ang University, Seoul	South Korea	Institute for Information & Communication Technology Promotion (IITP), South Korea	Cross-sectional		EEG	N/A	RS	EO/EC	Dementia	N/A	N/A	N/A	Spectral	Wavelet transform (time-frequency analysis)	Yes	No	The End-to-end deep neural network brings all the functional elements for the EEG analysis in a seamless learnable and not necessarily relying on human intervention
									Biomedical Research Institute, Chung-Ang University Hospital							HC	N/A	N/A	N/A					This method outperforms traditional neural networks approaches when decoding ADD patients from MCI and healthy controls
440	Kim, Nam Heon	Kang	Machine learning to predict brain amyloid pathology in pre-dementia Alzheimer’s disease using QEEG features and genetic algorithm heuristic	2021	Frontiers in Computational Neuroscience	10.3389/fncom.2021.755499	Seoul National University	South Korea	National Research Foundation of Korea (NRF)	Cross-sectional		EEG	PET	RS	EC	SCD +	34	16	72.0 ± 5.9	Spectral	Power spectral density	Yes	No	Using genetic algorithm strategy to identify the best combinations of channels and frequency bands of EEG power, SCD and MCI amyloid positive/negative patients can be classified with an 83.3% accuracy	SCD + = subjective cognitive decline, amyloid PET positive
									Ministry of Health and Welfare, South Korea							SCD -	146	52	71.3 ± 6.9						SCD - = subjective cognitive decline, amyloid PET negative
									Ministry of Science and ICT, South Korea							MCI +	29	11	74.5 ± 6.1						MCI + = mild cognitive impairment, amyloid PET positive
																MCI -	34	19	71.5 ± 6.8						MCI - = mild cognitive impairment, amyloid PET negative
441	Kim, Seong-Eun	Min	Resting-state electroencephalographic characteristics related to mild cognitive impairments	2023	Frontiers in Psychiatry	10.3389/fpsyt.2023.1231861	Seoul National University of Science and Technology	South Korea	National Research Foundation of Korea (NRF)	Cross-sectional		EEG	N/A	RS	EC	MCI	12	7	65 - 78	Spectral	Power spectral density	No	No	There are no differences in in EEG spectral power between MCI patients and HC
																HC	13	5	71 - 77	Complexity	Multiscale entropy; Sample entropy; Permutation entropy			Compared to HC, MCI patients present lower complexity in the middle temporal lobe, lower global efficiency in theta and alpha bands, higher local efficiency in the beta band, lower nodal efficiency in the frontal theta band, and less small-world network topology
																				Functional connectivity	Weighted phase lag index; Graph theory metrics
442	Kisley	Davis	Age-related change in neural processing of time-dependent stimulus features	2005	Cognitive Brain Research	10.1016/j.cogbrainres.2005.09.014	University of Colorado, Colorado Springs	USA	N/A	Cross-sectional		EEG	N/A	Task	Audiovisual oddball task	Younger HC	18		18 - 23 (range)	Event-related	ERPs	No	No	Older HC exhibit reduced mismatch negativity amplitude at frontal-central sites during a paradigm involving low-probability deviation in interstimulus interval
																Older HC	18		55 - 85 (range)					In older HC, decreased mismatch negativity amplitude correlates with decreased sensory gating efficiency of N1 during a paradigm involving alternate presentation of auditory stimuli at long and short interstimulus intervals
																								Mismatch negativity amplitude correlates with behavioral performance on a subset of neuropsychological measures in older HC
443	Klassen	Caviness	Quantitative EEG as a predictive biomarker for Parkinson disease dementia	2011	Neurology	10.1212/WNL.0b013e318224af8d	Mayo Clinic in Arizona, Scottsdale	USA	Michael J. Fox Foundation for Parkinson’s Disease Research	Longitudinal	3 years	EEG	Neuropsychological	RS	EC	PDD	106	47	75.8 ± 9.0	Spectral	Power spectral density	No	No	Background rhythm frequency and relative power are potential predictive biomarkers for dementia occurrence in PD
									Arizona Disease Control Research Commission							PDMCI								Low background rhythm frequency (less than the grand median of 8.5 Hz) is associated with a 13-fold increased risk of dementia compared to high background rhythm frequency
									National Institutes of Health (NIH), USA							PDNC								Hazard ratios are significant for several neuropsychological tests and for bandpowers above the median compared to below the median
444	Klepl	Sarrigiannis	Adaptive gated graph convolutional network for explainable diagnosis of Alzheimer’s disease using EEG data	2023	IEEE Transactions on Neural Systems and Rehabilitation Engineering	https://doi.org/10.1109/TNSRE.2023.3321634	Coventry University	UK	Alzheimer’s Research UK	Cross-sectional		EEG	N/A	RS	EO/EC	ADD	20	N/A	N/A	Spectral	Power spectral density	Yes	No	The proposed adaptive gated graph convolutional network achieves high accuracy in classifying ADD vs HC in both eyes-closed and eyes-open conditions
									Agency for Science, Technology and Research (A*STAR), Singapore							HC	20	N/A	N/A
445	Klepl	Sarrigiannis	Characterising Alzheimer’s Disease with EEG-based energy landscape analysis	2022a	IEEE Journal of Biomedical and Health Informatics	10.1109/JBHI.2021.3105397	Coventry University	UK	Alzheimer’s Research UK	Cross-sectional		EEG	N/A	RS	EO/EC	ADD	20	N/A	N/A	Complexity	Energy landscape analysis	Yes	No	ADD patients’ EEG dynamics are more constrained than HC, with more local minima, less variation in basin size, and smaller basins
																HC	20	N/A	N/A					Energy landscapes can predict ADD with high accuracy, performing significantly better than baseline models
446	Klepl	Sarrigiannis	EEG-based graph neural network classification of Alzheimer’s disease: An empirical evaluation of functional connectivity methods	2022b	IEEE Transactions on Neural Systems and Rehabilitation Engineering	10.1109/TNSRE.2022.3204913	Coventry University	UK	Alzheimer’s Research UK	Cross-sectional		EEG	N/A	RS	EC	ADD	20	N/A	N/A	Functional connectivity	Pearson’s correlation coefficient	Yes	No	Using functional connectivity measures to estimate brain graphs improves the performance of graph neural networks compared to models trained using a fixed graph based on the spatial distance between the EEG sensors
									Agency for Science, Technology and Research (A*STAR), Singapore							HC	20	N/A	N/A	Functional connectivity	Spectral coherence; Imaginary coherence
																				Functional connectivity	Phase locking value; Phase lag index; Weighted phase lag index; Amplitude envelope correlation
447	Knott	Wiens	Effects of stimulus modality and response mode on the P300 event-related potential differentiation of young and elderly adults	2003	Clinical EEG and Neuroscience	10.1177/155005940303400404	Unlversity of Ottawa	Canada	N/A	Cross-sectional		EEG	N/A	Task	Audiovisual oddball task	Younger HC	14	11	24.1 ± 3.6	Event-related	ERPs	No	No	Older HC have longer P300 latencies than younger HC, and visual tasks produce greater P300 amplitudes than auditory tasks in both age groups
																Older HC	16	12	70.8 ± 8.0					Compared to older adults, younger HC have steeper P300 anterior-posterior scalp amplitude gradients
																								The visual task involving the counting of target stimuli has the lowest coefficient of variation values
448	Knott	Ilivitsky	Electroencephalographic coherence in Alzheimer’s disease: comparisons with a control group and population norms	2000	Journal of Geriatric Psychiatry and Neurology	10.1177/089198870001300101	University of Ottawa	Canada	N/A	Cross-sectional		EEG	N/A	RS	EC	ADD	35	17	72.2 ± 7.9	Functional connectivity	Coherence	No	No	Compared to HC, ADD patients exhibit reduced coherence, both interhemispherically (in delta, theta, alpha, and beta bands) and intrahemispherically (in delta and theta bands)
																HC	30	12	73.7 ± 5.8					Discriminant analysis can classify 73% to 75% of patients.
449	Knott	Mendis	EEG and the passive P300 in dementia of the Alzheimer type	1999	Clinical EEG and Neuroscience	10.1177/155005949903000207	University of Ottawa	Canada	Hoecsht-Roussel Canada, Inc.	Cross-sectional		EEG	N/A	Task	Auditory passive stimulation task	ADD	32	20	57 - 83 (range)	Event-related	ERPs	No	No	Compared to HC, ADD patients display higher absolute and relative amplitudes in slow frequency bands and lower amplitudes in fast frequency bands
																HC	15	9	N/A					Signs of electrical slowing are more evident in ADD patients with higher cognitive deterioration
																								HC and ADD patients do not differ in passive P300 amplitude and latency, and this is unrelated to dementia severity
450	Knyazeva	Frackowiak	Evolution of source EEG synchronization in early Alzheimer’s disease	2013	Neurobiology of Aging	10.1016/j.neurobiolaging.2012.07.012	Lausanne University Hospital and University of Lausanne	Switzerland	Swiss National Science Foundation (SNSF)	Cross-sectional		EEG	N/A	RS	EC	ADD	15	3	68.7 ± 5.1	Functional connectivity	S-estimator	No	Yes	ADD patients exhibit relative hypersynchronization in the posterior cingulate, precuneus, cuneus, and parietotemporal cortices, and hyposynchronization in the medial temporal and frontal areas
																HC	15	9	67.6 ± 5.0					ADD patients who deteriorate quickly display a severe loss of time synchronisation in the left frontotemporal cortex
451	Knyazeva	Ghika	Topography of EEG multivariate phase synchronization in early Alzheimer’s disease	2010	Neurobiology of Aging	10.1016/j.neurobiolaging.2008.07.019	Lausanne University Hospital and University of Lausanne	Switzerland	Faculty of Biology and Medicine, University of Lausanne, Switzerland	Cross-sectional		EEG	N/A	RS	EC	ADD	17	6	69.4 ± 10.6	Functional connectivity	Multivariate phase synchrony	No	No	Whole-head mapping in early ADD reveals a decrease in multivariate phase synchronization in the fronto-temporal region, and an increase over the temporo-parieto-occipital region (primarily in the left hemisphere), in the delta-beta bands
									Swiss National Science Foundation (SNSF)							HC	17	11	67.6 ± 11.6					Abnormal multivariate phase synchronization correlates with MMSE scores
																								Multivariate phase synchronization can discriminate ADD patients and controls with an accuracy of 94%
452	Kocagoncu	Cam-CAN	Neurophysiological and brain structural markers of cognitive frailty differ from Alzheimer’s disease	2022	Journal of Neuroscience	10.1523/JNEUROSCI.0697-21.2021	University of Cambridge	UK	Medical Research Council (MRC), UK	Cross-sectional		M/EEG	MRI	Task	Audiovisual paired-associates task	ADD	11	6	74.53 ± 11.17	Event-related	ERPs	No	Yes	Compared to ADD and MCI patients, HC and cognitively frail individuals display stronger mismatch responses and larger temporal gray matter volume
									Wellcome Trust, UK							MCI	15	4	75.54 ± 7.60
									Dementias Platform UK							Cognitively frail	26	14	79.98 ± 9.50
																HC	38	17	72.19 ± 8.88
453	Koelewijn	Singh	Oscillatory hyperactivity and hyperconnectivity in young APOE-ε4 carriers and hypoconnectivity in Alzheimer’s disease	2019	eLife	10.7554/eLife.36011	Cardiff University	UK	BRACE Dementia Research	Cross-sectional		MEG	N/A	RS	EO	Experiment 1: HC APOE ɛ4+	51	33	25.2 ± 6.8	Functional connectivity	Amplitude-amplitude connectivity	Yes	Yes	A collection of largely right-hemispheric connections, including lateral parietal and precuneus areas of the Default Mode Network, show enhanced connectivity in APOE-ɛ4 carriers, but most notably in alpha/beta
									Medical Research Council (MRC), UK							Experiment 1: HC APOE ɛ4-	108	72	24.2 ± 4.6	Spectral	Power spectral density			ADD patients exhibit hypoconnectivity in an extended bilateral network that partially overlaps with the hyperconnected regions seen in APOE-ɛ4 carriers
									Wellcome Trust, UK							Experiment 2: ADD	14	5	77.7 (mean)					ADD patients can be discriminated from HC, and APOE-ɛ4 carriers can be discriminated from APOE-ɛ4 noncarriers using machine learning
454	Koenig	Jelic	Decreased EEG synchronization in Alzheimer’s disease and mild cognitive impairment	2005	Neurobiology of Aging	10.1016/j.neurobiolaging.2004.03.008	University Hospital of Clinical Psychiatry, Berne	Switzerland	Gamla Tjänarinnor Foundation	Cross-sectional		EEG	Neuropsychological	RS	EC	Dataset 1: SCI	40	N/A	69.1 (mean)	Functional connectivity	Global field synchronization	No	No	Global field synchronization decreases as a function of the degree of impairment in the delta band, but only in the first dataset	ADD1 = Alzheimer’s disease dementia, Gobla Deterioration Scale score = 4
									Erik Rönnberg Fund							Dataset 1: MCI	51	N/A	70.7 (mean)					Global field synchronization decreases as a function of the degree in the theta band in both datasets	ADD2 = Alzheimer’s disease dementia, Gobla Deterioration Scale score = 5
																Dataset 1: ADD1	71	N/A	70.9 (mean)					Global field synchronization decreases as a function of the degree in the beta band, but the result is only significant in the New York dataset	ADD3 = Alzheimer’s disease dementia, Gobla Deterioration Scale score = 6
																Dataset 1: ADD2	56	N/A	71.7 (mean)
																Dataset 1: ADD3	21	N/A	74.3 (mean)
																Dataset 1: HC	25	N/A	67.1 (mean)
																Dataset 2: HC	21	N/A	63.4 (mean)
																Dataset 2: SMI	30	N/A	58.3 (mean)
																Dataset 2: objective memory impairment	41	N/A	61.0 (mean)
																Dataset 2: mild ADD	45	N/A	62.0 (mean)
																Dataset 2: moderate ADD	18	N/A	63.0 (mean)
455	Kovacevic	Cheryl	Age-related effects on superior temporal gyrus activity during an auditory oddball task	2005	NeuroReport	10.1097/00001756-200507130-00009	University of New Mexico, Albuquerque	USA	National Institutes of Health (NIH), USA	Cross-sectional		MEG	N/A	Task	Auditory oddball task	Younger HC	8	8	20- 47 (range)	Event-related	ERFs	No	Yes	Responses in the superior temporal gyrus are stronger to deviant than to standard tones throughout the entire 600 ms time interval
																Older HC	7	7	66 - 84 (range)					Older HC exhibit increases in the amplitude of the 40-ms peak and the latency of the maximum late response in the superior temporal gyrus
456	Kowalski	Barcikowska	The diagnostic value of EEG in Alzheimer disease: correlation with the severity of mental impairment	2001	Journal of Clinical Neurophysiology	10.1097/00004691-200111000-00008	Medical University of Warsaw	Poland	N/A	Cross-sectional		EEG	Neuropsychological	RS	EO	Mild ADD	95	75	51- 89 (range)	Other	Degree of EEG abnormality (visual assessment)	No	No	The degree of EEG abnormalities and cognitive impairment are correlated
																Moderate ADD								There is no correlation between the presence of delta waves and cognitive impairment
																Severe ADD
457	Kraiuhin	Howson	P300 and the effects of aging: Relevance to the diagnosis of dementia	1986a	Experimental Aging Research	10.1080/03610738608258566	University of Sydney	Australia	National Health and Medical Research Council (NHMRC), Australia	Cross-sectional		EEG	N/A	Task	Auditory oddball task	Younger HC	25	N/A	27.8 ± 7.4	Event-related	ERPs	No	No	Adults over 45 exhibit greater age/latency correlations at frontal and central sites than younger adults, as well as steeper age regression slopes, but there is no difference in amplitude between these age groups
																Middle-aged HC	55	N/A	49.8 ± 22.0					Older HC display higher levels of latency variability, and the effect of age on latency is more prominent frontally in this group
																Older HC	45	N/A	68.1 ± 10.5
458	Kraiuhin	Howson	Psychometrics and event-related potentials in the diagnosis of dementia	1986b	Journal of Gerontology	10.1093/geronj/41.2.154	University of Sydney	Australia	N/A	Cross-sectional		EEG	Neuropsychological	Task	Auditory oddball task	Dementia (PDD and multi-infarct)	20	15	77 ± 6.88	Event-related	ERPs	No	No	A predicting model using only age only as predict can explain 18% of the variance in P3 latency and misclassifies 40% of dementia patients
																HC	20	11	73 ± 7.04					A predictor model including age and psychometric test results explains 74% of the P3 latency variation and incorrectly categorizes 20% of dementia patients
459	Kramer	Stam	EEG functional connectivity and ApoE genotype in Alzheimer’s disease and controls	2008	Clinical Neurophysiology	10.1016/j.clinph.2008.08.019	VU University Medical Center, Amsterdam	The Netherlands	N/A	Cross-sectional		EEG	N/A	RS	EC	ADD	43	21	74.2 ± 4.0	Functional connectivity	Synchronization likelihood	No	No	In both groups, APOE-ɛ4 carriers exhibit greater synchronization likelihood values in the lower and upper alpha bands than APOE-ɛ4 noncarriers
																SCI	21	18	73.2 ± 5.2					Regardless of APOE-ɛ4 status, ADD patients display lower synchronization likelihood values in the higher alpha and beta bands than SCI patients
460	Kramer	Szeri	Synchronization measures of the scalp electroencephalogram can discriminate healthy from Alzheimer’s subjects	2007	International Journal of Neural Systems	10.1142/S0129065707000932	University of California, Berkeley	USA	N/A	Cross-sectional		EEG	N/A	RS	EC	ADD	8	N/A	81 ± 6	Functional connectivity	Synchronization likelihood	No	No	Synchronization of voltage between electrodes close to the left and right occipital lobe can discriminate bewteen HC and ADD patients, and between ADD and MCI patients
																MCI	5	N/A	71 ± 5					Synchronization values are highest in HC and lowest in ADD patients, while MCI patients’ values fall somewhere between the two groups
																HC	7	N/A	62 ± 14
461	Ku	Lai	Attention and regulation during emotional word comprehension in older adults: Evidence from event-related potentials and brain oscillations	2022	Brain and Language	10.1016/j.bandl.2022.105086	University of Arizona, Tucson	USA	University of Arizona, USA	Cross-sectional		MEG	N/A	Task	Visual lexical decision task	Younger HC	35	21	18.77 ± 1.14	Event-related	ERFs	No	No	Compared to younger HC, older HC display increased N400s and left frontal alpha decreases (300–450 ms) for low-arousing positive as compared to low-arousing negative words
																Older HC	35	18	67.66 ± 4.46					Compared to younger HC, older HC present a larger mid-frontal theta increase (500–700 ms) for low-arousing negative words
																								Both groups exhibit similar late positive potentials to negative words
462	Kuang	Chen	Phase lag index of resting-state EEG for identification of mild cognitive impairment patients with type 2 diabetes	2022	Brain Sciences	10.3390/brainsci12101399	Southern Medical University, Guangzhou	China	National Natural Science Foundation of China (NSFC)	Cross-sectional		EEG	Neuropsychological	RS	EC	T2DM-MCI	30	17	67.17 ± 4.12	Functional connectivity	Phase lag index	No	No	T2DM-MCI individuals display reduced phase lag index compared to T2DM-HC individuals	T2DM-MCI = mild cognitive impairment patients with type 2 diabetes
									Science and Technology Program of Shenzhen, China							T2DM-HC	30	14	67.73 ± 4.40					MoCA scores are positively correlated with the alpha-band phase lag index	T2DM-HC = type 2 diabetes without mild cognitive impairment
463	Küçük	Başar-Eroğlu	Aging attenuated theta response during multistable perception	2023a	Psychophysiology	10.1111/psyp.14286	Izmir University of Economics	Turkey	Scientific and Technological Research Institution of Turkey (Türkiye Bilimsel ve Teknolojik Araştırma Kurumu, TÜBİTAK)	Cross-sectional		EEG	N/A	Task	Visual stroboscopic alternative motion paradigm	Younger HC	12	9	24.33 ± 2.43	Spectral	Morlet wavelet transform	No	No	In older adults, reversal- related frontal theta response is reduced, yet parietal theta is intact
																Older HC	12	10	62.17 ± 3.93
464	Küçük	Başar-Eroğlu	Multistable perception elicits compensatory alpha activity in older adults	2023b	Frontiers in Aging Neuroscience	10.3389/fnagi.2023.1136124	Izmir University of Economics	Turkey	Scientific and Technological Research Institution of Turkey (Türkiye Bilimsel ve Teknolojik Araştırma Kurumu, TÜBİTAK)	Cross-sectional		EEG	N/A	Task	Visual stroboscopic alternative motion paradigm	Younger HC	12	9	24.33 ± 2.43	Event-related	ERD	No	No	Alpha desynchronization is shifted to anterior areas and prevalent across the cortex except the occipital area for older HC
																Older HC	12	10	62.17 ± 3.93
465	Kumral	Nikulin	Relationship between regional white matter hyperintensities and alpha oscillations in older adults	2022	Neurobiology of Aging	10.1016/j.neurobiolaging.2021.10.006	Max Planck Institute for Human Cognitive and Brain Sciences, Leipzig	Germany	European Union	Cross-sectional		EEG	MRI	RS	EO	HC	855	360	68.89 ± 4.66	Spectral	Power spectral density	No	No	A higher prevalence of white matter hyperintensities in the superior and posterior corona radiata and in the thalamic radiation is associated with elevated alpha power
									European Regional Development Fund (ERDF)											Spectral	Individual alpha frequency peak			There is no associations between white matter hyperintensities probability and alpha peak frequency and long-range temporal correlations
									Leipzig Research Center for Civilization Diseases, University of Leipzig, Germany
466	Kurimoto	Takeda	Induced oscillatory responses during the Sternberg’s visual memory task in patients with Alzheimer’s disease and mild cognitive impairment	2012	NeuroImage	10.1016/j.neuroimage.2011.10.061	Osaka University	Japan	Japan Society for the Promotion of Science (JSPS)	Cross-sectional		MEG	N/A	Task	Visual modified Sternberg letter-probe task	ADD	13	9	75.6 ± 5.0	Event-related	ERD	No	Yes	Compared to HC, ADD patients exhibit reduced beta event-related desynchronization in the right central region
																MCI	13	8	73.9 ± 5.0					Compared to MCI patients, ADD patients display reduced gamma event-related desynchronization in the left prefrontal and medial parietal cortex
																HC	14	8	71.2 ± 6.8
467	Kurimoto	Takeda	Event-related synchronization of alpha activity in early Alzheimer’s disease and mild cognitive impairment: an MEG study combining beamformer and group comparison	2008	Neuroscience Letters	10.1016/j.neulet.2008.07.015	Osaka University	Japan	N/A	Cross-sectional		MEG	N/A	RS	EO/EC	ADD	13	9	75.6 ± 5.0	Event-related	ERS	No	Yes	Compared to HC, ADD patients show higher event-related synchronization in frontal regions
																MCI	13	8	73.9 ± 5.0					For all three groups, the averaged event-related synchronization is observed dominantly in posterior regions
																HC	13	8	71.2 ± 6.8					There is a frontal shift of posterior alpha activity in ADD patients
468	Kurt	Yener	Patients with mild cognitive impairment display reduced auditory event-related delta oscillatory responses	2014	Behavioural Neurology	10.1155/2014/268967	Dokuz Eylül University, İzmir	Turkey	Scientific and Technological Research Institution of Turkey (Türkiye Bilimsel ve Teknolojik Araştırma Kurumu, TÜBİTAK)	Cross-sectional		EEG	N/A	Task	Auditory oddball task	MCI	22	9	74.0 ± 7.0	Event-related	EROs	No	No	Both groups differ in the maximum peak-to-peak amplitudes for averaged delta response at frontal and mid-centroparietal locations
																HC	21	13	70.3 ± 6.5					There is a larger delta response for HC than for MCI patients over several electrode sites
469	Kurthen	Bornkessel-Schlesewsky	Individual differences in peripheral hearing and cognition reveal sentence processing differences in healthy older adults	2020	Frontiers in Neuroscience	10.3389/fnins.2020.573513	University of Zurich	Switzerland	N/A	Cross-sectional		EEG	Neuropsychological	Task	Auditory sentence processing task	HC	29	N/A	66.14 ± 3.70	Event-related	ERPs	No	No	Hearing thresholds and WM predict P300 amplitudes during reduced relative clause processing
																								Individual alpha frequency predicts P600 amplitudes
470	Kuskowski	Okaya	Rate of cognitive decline in Alzheimer’s disease is associated with EEG alpha power	1993	Biological Psychiatry	10.1016/0006-3223(93)90108-P	Minneapolis VA Medical Center	USA	National Institute on Aging (NIA), USA	Longitudinal	4 years	EEG	Neuropsychological	RS	EC	ADD	15	6	N/A	Spectral	Power spectral density	No	No	For all electrode sites across all scalp regions, log-absolute EEG power in the alpha band is correlated with rate of MMSE decline
									United States Department of Veterans Affairs (VA)
471	Kuznetsova	Rogaev	The interactive effect of genetic and epigenetic variations in FKBP5 and APOE genes on anxiety and brain EEG parameters	2022	Genes	10.3390/genes13020164	Sirius University of Science and Technology, Sochi	Russia	Russian Science Foundation (RSF)	Cross-sectional		EEG	APOE genotype	RS	EC	ADD	221	156	67.00 ± 8.75	Spectral	Power spectral density	No	No	There is a gender-dependent correlation between FKBP5 promoter methylation and alpha-, delta-, and theta-rhythms
									Sirius University of Science and Technology, Russia							Old HC	479	214	62.07 ± 18.03
																Older HC	100	76	97.00 ± 4.49
472	Kwak	N/A	Quantitative EEG findings in different stages of Alzheimer’s disease	2006	Journal of Clinical Neurophysiology	10.1097/01.wnp.0000223453.47663.63	Hyoja Geriatric Hospital, Yongin-si	South Korea	N/A	Cross-sectional		EEG	Neuropsychological	RS	EC	MCI	14	10	72.5 ± 6.0	Spectral	Power spectral density	No	No	Occipital peak frequency is lower in ADD patients (CDR > 0.5) than in HC	ADD1 = Alzheimer’s disease dementia, Clinical Dementia Rating Scale score = 0.5
																HC	34	16	73.5 ± 8.4					Compared with HC, spectral power differs across all CDR stages	ADD2 = Alzheimer’s disease dementia, Clinical Dementia Rating Scale score = 1
																ADD1	10	6	76.9 ± 7.5					MCI patients display reductions in centrotemporal, posterior delta and in left anterior, centrotemporal theta fields	ADD3 = Alzheimer’s disease dementia, Clinical Dementia Rating Scale score = 2
																ADD2	37	26	76.9 ± 7.8						ADD4 = Alzheimer’s disease dementia, Clinical Dementia Rating Scale score = 3
																ADD3	47	29	76.7 ± 7.7
																ADD4	52	33	75.8 ± 8.9
473	La Corte	George	Behavioural and magnetoencephalographic evidence for the interaction between semantic and episodic memory in healthy elderly subjects	2012	Brain Topography	10.1007/s10548-012-0222-5	Pierre and Marie Curie University, Paris	France	N/A	Cross-sectional		MEG	N/A	Task	Visual semantic encoding paradigm	HC	23	N/A	62.8 ± 0.8	Event-related	ERFs	No	No	Right-lateralized temporal sensors are more consistently active for old/new effects for known faces, whereas left parieto-occipital sensors are more consistently active for old/new effects for unknown faces
474	Lamoš	Rektorová	Altered spatiotemporal dynamics of the resting brain in mild cognitive impairment with Lewy bodies	2021	Movement Disorders	10.1002/mds.28741	Masaryk University, Brno	Czech Republic	Ministry of Health, Czech Republic	Cross-sectional		EEG	N/A	RS	EC	DLBMCI	21	13	64.5 ± 4.7	Other	EEG microstate analysis	No	Yes	EEG microstates associated to the auditory, visual, salience, and frontoparietal networks are more prevalent in DLB-MCI patients than in HC
																HC	21	13	62.8 ± 4.7					An EEG microstate associated to the visual network has a shorter mean duration and greater temporal coverage and its incidence is connected with DLB-MCI patients’ predominate alpha frequency.
475	Laptinskaya	Kolassa	Global EEG coherence as a marker for cognition in older adults at risk for dementia	2019	Psychophysiology	10.1111/psyp.13515	University of Ulm	Germany	Heidelberg Academy of Sciences and Humanities, Germany	Longitudinal	5 years	EEG	N/A	RS	EC	HC	70	N/A	71.60 ± 6.16	Spectral	Power spectral density	No	No	Global coherence at baseline is positively linked with cognition at baseline
																HC (5-year follow-up)	22	N/A	70.91 ± 7.81	Functional connectivity	Coherence			Global coherence at baseline is not correlated with cognition at the 5-year follow-up or with cognitive deterioration
476	Lassi	Mazzoni	Degradation of EEG microstates patterns in subjective cognitive decline and mild cognitive impairment: Early biomarkers along the Alzheimer’s Disease continuum?	2023	NeuroImage: Clinical	10.1016/j.nicl.2023.103407	BioRobotics Institute and Department of Excellence in Robotics and AI, Pisa	Italy	Tuscany Region, Italy	Cross-sectional		EEG	N/A	RS	EC	MCI	46	29	74.26 ± 8.66	Spectral	Power spectral density	No	No	MCI is associated with less complex sequences due to the altered transition probability, frequency and duration of canonic microstate C
									Ministry of University and Research, Italy							SCD	47	41	67.19 ± 9.30	Functional connectivity	Imaginary coherence
																HC	19	8	64.29 ± 4.77	Other	EEG microstate analysis
477	Latchoumane	Cichoki	Multiway array decomposition analysis of EEGs in Alzheimer’s disease	2012	Journal of Neuroscience Methods	10.1016/j.jneumeth.2012.03.005	Korea Advanced Institute of Science and Technology, Daejeon	South Korea	Korea Science and Engineering Foundation (KOSEF)	Cross-sectional		EEG	N/A	RS	EC	Dataset 1: mild ADD	17	8	77.6 ± 10.0	Other	Multiway array decomposition (MAD)	No	No	Features extracted from multiway array decomposition outperform features obtained from spectral-spatial average filter in classifying ADD patients and HC
																Dataset 1: HC	24	14	69.4 ± 11.5
																Dataset 2: ADD	5	3	78.8 ± 2.4
																Dataset 2: HC	5	2	76.6 ± 5.6
																Dataset 3: ADD	8	2	75.0 ± 3.4
																Dataset 3: HC	3	0	73.5 ± 2.2
478	Laton	Engelborghs	Improved Alzheimer’s disease versus frontotemporal lobar degeneration differential diagnosis combining EEG and neurochemical biomarkers: A pilot study	2022	Journal of Alzheimer’s Disease	10.3233/JAD-220693	Vrije University, Brussels	Belgium	University of Antwerp, Belgium	Cross-sectional		EEG	CSF biomarkers	RS	EO/EC	ADD	37	20	74.1 ± 10.0	Spectral	Power spectral density	No	No	ADD patients are characterized by lacking a clear dominant peak
									Born-Bunge Institute, University of Antwerp, Belgium							FTLD	30	10	67.9 ± 8.8					FTLD patients are characterized by having two peaks
479	Lawson	Jiang	Age effects on brain activity during repetition priming of targets and distracters	2007	Neuropsychologia	10.1016/j.neuropsychologia.2006.10.014	University of Kentucky, Lexington	USA	National Institutes of Health (NIH), USA	Cross-sectional		EEG	N/A	Task	Visual delayed match-to-sample task	Younger HC	14	N/A	22.3 ± 3.1	Event-related	ERPs	No	No	Both groups exhibit repeated priming effects, but speed gains as a result of repetition is more pronounced in older HC
									Ministry of Education, China							Older HC	14	N/A	69.7 ± 3.0					The presence or absence of a distractor has an impact on the early repetition effect in younger HC only
480	Lazar-Kurz	Eskes	Age-related changes to electroencephalographic markers of visuomotor error processing and learning in prism adaptation	2023	Neuropsychologia	10.1016/j.neuropsychologia.2023.108546	Dalhousie University, Halifax	Canada	Heart and Stroke Foundation	Cross-sectional		EEG	N/A	Task	Motor goal-oriented reaching task	Younger HC	20	10	23.4 ± 4.1	Event-related	ERPs	No	No	P3a and P3b decline over the prism exposure phase in both groups
																Older HC	20	14	77.0 ± 8.4					Compared to younger HC, older HC exhibit reduced P3a amplitude in the early phase of adaptation
																								Compared to younger HC, older HC display increase P3a amplitude in the later phase of adaptation
481	Lazarou	RADAR-AD Consortium	Exploring network properties across preclinical stages of Alzheimer’s disease using a visual short-term memory and attention task with high-density electroencephalography: A brain-connectome neurophysiological study	2022	Journal of Alzheimer’s Disease	10.3233/JAD-215421	Aristotle University of Thessaloniki	Greece	Horizon 2020 Programme, European Union	Longitudinal	3 years	EEG	N/A	Task	Visual short-term memory task	ADD	12	8	70.50 ± 7.69	Functional connectivity	Pearson’s correlation coefficient	No	No	Compared to the other groups, HC display a denser visual attention and short-term memory network with several connections between nodes at occipito-parietal electrodes regarding CC and S
															Visual attention task	MCI	23	16	69.61 ± 6.91	Functional connectivity	Graph theory metrics			ADD patients exhibit less connectivity between nodes (electrodes)
																SCI	17	11	66.82 ± 8.20					At 3-year follow-up examination, SCD, MCI and ADD patients show worse performance in most of the neuropsychological tests compared to HC
																HC	21	13	62.62 ± 13.86
482	Learmonth	Harvey	Age-related reduction of hemispheric lateralisation for spatial attention: An EEG study	2017	NeuroImage	10.1016/j.neuroimage.2017.03.050	University of Glasgow	UK	College of Science & Engineering, University of Glasgow	Cross-sectional		EEG	N/A	Task	Visual landmark task	Younger HC	20	10	20.8 ± 2.17	Event-related	ERPs	No	No	Older HC have lower amplitude of the P300 component than younger HC
																Older HC	20	10	68.75 ± 6.29					Younger HC display a period of right lateralization in response to long lines, but not in reaction to short lines
483	Lee, Bohee	Jang	Synergy through integration of wearable EEG and virtual reality for mild cognitive impairment and mild dementia screening	2022	IEEE Journal of Biomedical and Health Informatics	10.1109/JBHI.2022.3147847	Looxid Labs, Seoul	South Korea	Korea Institute of Advancement of Technology	Cross-sectional		EEG	Neuropsychological	RS	EC	MCI	26	16	72.3 (mean)	Spectral	Power spectral density	Yes	No	Using both virtual reality response profiles and EEG biomarkers as training features increases performance in the classification of HC and MCI patients compared to using either type of data separately
									Korean Government							HC	28	19	68.5 (mean)
484	Lee, Hennie	Roks	The EEG as a diagnostic tool in distinguishing between dementia with Lewy bodies and Alzheimer’s disease	2015	Clinical Neurophysiology	10.1016/j.clinph.2014.11.021	St. Elisabeth Ziekenhuis, Tilburg	The Netherlands	N/A	Cross-sectional		EEG	N/A	RS	EC	ADD	54	N/A	73 ± 6.6	Other	Grand Total EEG	No	Yes	DLB patients can be discriminated from ADD patients at a Grand Total EEG cut-off score of 6.5 with high sensitivity and specificity
																DLB	29	N/A	73 ± 6.3					The association between Grand Total EEG score and DLB is independent of age, gender, MMSE score and use of medication
																								17.8% of DLB patients and 1.8% of ADD patients exhibit frontal intermittent rhytmic delta activity
485	Lee, Kyeonggu	Im	Selection of the optimal channel configuration for implementing wearable EEG devices for the diagnosis of mild cognitive impairment	2022	Alzheimer’s Research & Therapy	10.1186/s13195-022-01115-3	Hanyang University, Seoul	South Korea	National Research Foundation of Korea (NRF)	Cross-sectional		EEG	N/A	RS	EC	MCI	21	14	74.71 ± 6.50	Spectral	Power spectral density; Differential asymmetry; Rational asymmetry	Yes	No	The optimal two-, four-, six-, and eight-electrode configurations have classification accuracies of 74.04% ± 4.82, 82.43% ± 6.14, 86.28% ± 2.81, and 86.85% ± 4.97, respectively
									Korean Government							HC	21	15	73.71 ± 4.63	Functional connectivity	Phase-amplitude coupling
																				Complexity	Hjorth metrics (activity, mobility, complexity); Lyapunov exponent; Hurst exponent; Kolmogorov complexity; Shannon entropy
486	Lee, Moon-Soo	Jung	Neuropsychological correlates of the P300 in patients with Alzheimer’s disease	2013	Progress in Neuro-Psychopharmacology and Biological Psychiatry	10.1016/j.pnpbp.2012.08.009	Korea University, Seoul	South Korea	Ministry of Health, Welfare and Family Affairs, South Korea	Cross-sectional		EEG	Neuropsychological	Task	Auditory oddball task	ADD	31	N/A	> 70	Event-related	ERPs	No	No	The P300 amplitudes of the ADD patients are lower than those of HC, but there are no significant differences between the two groups in terms of P300 latency
																HC	31	N/A	> 70					In ADD patients, P300 amplitudes at the Cz and Pz electrodes are correlated with performance on the word list recognition, constructional praxis, and word fluency tests
																								In ADD patients, P300 latencies at the Pz and C6 electrodes are correlated with performance on the MMSE, Consortium to Establish a Registry for Alzheimer’s disease (CERAD-K) assessment packet, and Trail Making Test part A
487	Lee, Tien-Wen	Tramontano	Regional spectral ratios as potential neural markers to identify mild cognitive impairment related to Alzheimer’s disease	2022	Acta Neuropsychiatrica	10.1017/neu.2022.18	The NeuroCognitive Institute (NCI) Clinical Research Foundation, NJ	USA	N/A	Cross-sectional		EEG	N/A	RS	EC	ADMCI	22	N/A	78.5 (mean)	Spectral	Power spectral density	No	Yes	ADMCI patients display lower alpha1/theta and alph1/delta ratios than MCI patients in the posterior cingulate cortex
																MCI	24	N/A	79.3 (mean)
488	Leenders	De Weerd	Diminished alpha lateralization during working memory but not during attentional cueing in older adults	2018	Cerebral Cortex	10.1093/cercor/bhw345	Maastricht University	The Netherlands	Dutch Research Council (Nederlandse Organisatie voor Wetenschappelijk Onderzoek, NWO)	Cross-sectional		MEG	MRI	Task	Visual delayed match-to-sample task	Younger HC	25	13	18 - 28 (range)	Event-related	EROs	No	Yes	Due to a bilateral drop in alpha power, alpha lateralization during retention is almost nonexistent in older HC
									James S. McDonnell Foundation							Older HC	34	13	60 - 76 (range)					Alpha power only decreases contralateral to the attended hemifield in younger HC
																								The memory span of older HC is reduced compared to that of younger HC when the difficulty is the same
489	Lehman	Dierks	Application and comparison of classification algorithms for recognition of Alzheimer’s disease in electrical brain activity (EEG)	2007	Journal of Neuroscience Methods	10.1016/j.jneumeth.2006.10.023	University of Berne	Switzerland	N/A	Cross-sectional		EEG	N/A	RS	EC	Dataset 1: mild ADD	45	N/A	62.0 (mean)	Spectral	Power spectral density	Yes	No	Support vector machines and feed-foward neural netowrks are superior at discriminating mild ADD patients, moderate ADD patients and controls than other classification algorithms
																Dataset 1: moderate ADD	18	N/A	63.2 (mean)	Functional connectivity	Global field synchronization
																Dataset 1: HC	21	N/A	63.4 (mean)
																Dataset 2: mild ADD	71	N/A	70.9 (mean)
																Dataset 2: moderate ADD	63	N/A	71.8 (mean)
																Dataset 2: HC	24	N/A	67.2 (mean)
490	Lehtovirta	Soininen	A longitudinal quantitative EEG study of Alzheimer’s disease: relation to apolipoprotein E polymorphism	2000	Dementia and Geriatric Cognitive Disorders	10.1159/000017210	University of Kuopio	Finland	Academy of Finland	Longitudinal	3 years	EEG	Neuropsychological	RS	EC	ADD APOE 0ε4	10	6	67.0 ± 10.4	Spectral	Power spectral density	No	No	ADD groups do not differ in clinical severity or dementia duration at baseline and follow-up examinations
									Maire Taponen Foundation							ADD APOE 1ε4	13	5	71.6 ± 6.7					ADD patients carrying the ε4 allele have more pronounced slow-wave activity than ADD patients without the ε4 allele
																ADD APOE 2ε4	8	3	61.9 ± 8.1
																HC	34	17	67.1 ± 5.9
491	Lehtovirta	Riekkinen	Spectral analysis of EEG in Alzheimer’s disease: relation to apolipoprotein E polymorphism	1996	Neurobiology of Aging	10.1016/0197-4580(96)00024-3	University of Kuopio	Finland	Academy of Finland	Cross-sectional		EEG	N/A	RS	EC	ADD APOE 0ε4	21	11	70 ± 9	Spectral	Power spectral density	No	No	ADD groups do not differ in clinical severity or dementia duration
																ADD APOE 1ε4	24	11	72 ± 7					ADD patients carrying the ε4 allele have higher relative theta amplitude and lower relative beta amplitude than ADD patients not carrying the ε4 allele and HC
																ADD APOE 2ε4	13	6	66 ± 9					Compared to HC, all ADD subgroups exhibit lower peak frequencies
																Familial AD	24	9	70 ± 9
																Sporadic AD	34	21	70 ± 8
																HC	34	17	67 ± 6
492	Leirer	Kolassa	Changes in cortical slow wave activity in healthy aging	2011	Brain Imaging and Behavior	10.1007/s11682-011-9126-3	University of Konstanz	The Netherlands	N/A	Cross-sectional		MEG	Neuropsychological	RS	EC	HC	53	30	53.06 ± 20.07	Other	Dipole density	No	Yes	Dipole density decreases with age
																								There is not a significant relationship between delta dipole density and cognitive performance
493	Leuchter	Weiner	Regional differences in brain electrical activity in dementia: use of spectral power and spectral ratio measures	1993	Electroencephalography and Clinical Neurophysiology	10.1016/0013-4694(93)90152-L	University of California, Los Angeles	USA	National Institute of Mental Health (NIMH), USA	Cross-sectional		EEG	N/A	RS	EC	ADD	49	N/A	72 ± 8	Spectral	Power spectral density	No	No	All quantitative EEG parameters can dscriminated ADD and MID patients
																Multi-infarct dementia	29	N/A	78 ± 7					The strongest quantitative EEG parameter is absolute slow-wave parameter and the weakest parameter is alpha ratios
																HC	38	N/A	72 ± 8
494	Li, Aoyu	Qiang	Synergy through integration of digital cognitive tests and wearable devices for mild cognitive impairment screening	2023	Frontiers in Human Neuroscience	10.3389/fnhum.2023.1183457	Taiyuan University of Technology	China	National Natural Science Foundation of China (NSFC)	Cross-sectional		EEG	Neuropsychological	RS	EC	MCI	61	34	70.98 ± 5.85	Spectral	Power spectral density	Yes	No	Combining all physiological modalities (EEG, photoplethysmography, electrodermal activity) and neuropsychological parameters achieves a classification accuracy of 88.9%
													Photoplethysmography			HC	59	28	67.90 ± 6.18	Complexity	Spectral entropy
													Electrodermal activity
495	Li, Fangzhou	Takahashi	Predictive diagnostic approach to dementia and dementia subtypes using wireless and mobile electroencephalography: A pilot study	2022	Bioelectricity	10.1089/bioe.2021.0030	Kyoto University	Japan	Japan Society for the Promotion of Science (JSPS), Aid for Scientific Research Program (KAKENHI)	Cross-sectional		EEG	N/A	RS	EO/EC	ADD/DLB	56	33	80.8 ± 6.0	Spectral	Wavelet transform (time-frequency analysis)	Yes	No	There are differences between dementia patients and HC in differences in three power spectra (3–4, 5–7, and 17–23 Hz, channel 5) during EO condition, in slow power activity (3–4 Hz, channel 2) during walking condition, and in the beta power spectrum (22–23 Hz, channel 8) during talking condition
									Japan Agency for Medical Research and Development (AMED)					Task	Walking/talking tasks	HC	31	14	76.3 ± 8.8					ADD and DLB patients can be discriminated 77% accuracy based on wireless and mobile EEG data during EC condition
496	Li, Jiarui	Luo	The changes of central auditory processing function and its electroencephalogram in patients with mild cognitive impairment and early Alzheimer’s disease	2023	Heliyon	10.1016/j.heliyon.2023.e15641	Zhejiang University, Hangzhou	China	Zhejiang Province, China	Cross-sectional		EEG	N/A	Task	Auditory staggered spondaic word test	ADD	25	15	66.89 ± 8.71	Event-related	ERPs	No	No	In the staggered spondaic word test, ADD and MCI patients exhibit reduced connectivity between the left frontal lobe and the whole brain in the delta band
														Task	Auditory n-back task	MCI	22	15	68.30 ± 6.34	Functional connectivity	Imaginary coherence			In the n-back paradigm, ADD and MCI patients display reduced association of frontal leads with central and parietal leads in the delta band
																HC	22	14	66.50 ± 6.83
497	Li, Juan	Jiang	A cognitive electrophysiological signature differentiates amnestic mild cognitive impairment from normal aging	2017	Alzheimer’s Research & Therapy	10.1186/s13195-016-0229-3	Chinese Academy of Sciences, Beijing	China	Laboratory Directed Research and Development Program of Oak Ridge National Laboratory, managed by UT-Battelle, LLC, for the US Department of Energy	Cross-sectional		EEG	N/A	Task	Visual delayed match-to-sample task	ADD	13	8	75.77 ± 5.67	Event-related	ERPs	No	No	Left frontal cognitive ERP patterns discriminate amnestic MCI patients from HC
									National Institutes of Health (NIH), USA							Amnestic MCI	16	5	75.31 ± 9.21					Increased P3 responses at left frontal sites are associated with non-matching versus matching stimuli in amnestic MCI and ADD patients
									Department of Behavioral Science, University of Kentucky, USA							HC	18	11	75.11 ± 4.95					WM performance of ADD patients differs from that of amnestic MCI patients and HC, but there are no differences in performance between amnestic MCI patients and HC
498	Li, Kai	Wu	Feature extraction and identification of Alzheimer’s disease based on latent factor of multi-channel EEG	2021	IEEE Transactions on Neural Systems and Rehabilitation Engineering	10.1109/TNSRE.2021.3101240	Tianjin University	China	National Natural Science Foundation of China (NSFC)	Cross-sectional		EEG	N/A	RS	EC	ADD	20	12	74 - 78 (range)	Spectral	Power spectral density	No	No	The Takagi-Sugeno-Kang fuzzy classifier performs better than a linear classifier in arranging energy features from sub-frequency bands of latent variables
									Natural Science Foundation of Tianjin, China							HC	20	10	70 - 76 (range)					The main frequency of two groups differs
																								The theta frequency band shows differences between the latent factor distribution of ADD patients and that of HC
499	Li, Ling	Zhao	Age-related inter-region EEG coupling changes during the control of bottom–up and top–down attention	2015	Frontiers in Aging Neuroscience	10.3389/fnagi.2015.00223	University of Electronic Science and Technology of China, Chengdu	China	National Natural Science Foundation of China (NSFC)	Cross-sectional		EEG	N/A	Task	Visual search task	Younger HC	13	6	23.9 ± 4.3	Functional connectivity	Cross-frequency coupling	No	Yes	Behavioral performance in the visual search task decreases with age, especially for accuracy for the search in the pop-out condition
									Higher Education Institution Academic Discipline Innovation and Talent Introduction Plan (Project 111), China							Older HC	13	6	63.1 ± 6.2					Older HC exhibit a decline in coupling strength of theta and alpha frequency bands
									Fundamental Research Funds for the Central Universities															In both groups, pop-out target detection is associated with greater parieto-occipital beta-coupling strength compared to search condition regardless of aging
500	Li, Tong	Li	Probing latent brain dynamics in Alzheimer’s disease via recurrent neural network	2023	Cognitive Neurodynamics	10.1007/s11571-023-09981-9	Tianjin University	China	National Natural Science Foundation of China (NSFC)	Cross-sectional		EEG	N/A	RS	N/A	ADD	20	N/A	74 - 78 (range)	Functional connectivity	Phase coupling	Yes	No	Compared to HC, in ADD patients the neural coupling strength decreases, weakening the ability of information transmission
																HC	20	N/A	74 - 78 (range)					In ADD patients, the low-dimensional trajectory update is slower and the communication cost is higher than in HC
501	Li, Xiangyun	Jiang	Analysis of the relationship between motor imagery and age-related fatigue for CNN classification of the EEG data	2022	Frontiers in Aging Neuroscience	10.3389/fnagi.2022.909571	Sichuan University, Chengdu	China	National Natural Science Foundation of China (NSFC)	Cross-sectional		EEG	N/A	Task	Motor imagery task	Younger HC	10	2	23 (mean)	Event-related	ERD	Yes	No	In both groups, event-related desynchronization is present in in C3 and C4 channels
									Sichuan Science and Technology Program, China							Older HC	10	7	66 (mean)	Complexity	Rhythm entropy			During motor imagery, the rhythm entropy of the frontal lobe shows a decreasing trend with time in younger HC, while there is an increasing trend in older HC
									West China Hospital, Sichuan University, China
502	Li, Xin	Liu	A mild cognitive impairment diagnostic model based on IAAFT and BiLSTM	2023	Biomedical Signal Processing and Control	10.1016/j.bspc.2022.104349	Yanshan University, Qinhuangdao	China	Key Project of the Natural Science Foundation of Hebei Province, China	Cross-sectional		EEG	N/A	RS	EC	MCI	10	N/A	60 - 70 (range)	Complexity	Sample entropy	Yes	No	Bidirectional long short-term memory is more suitable for EEG classification than traditional methods
									National Natural Science Foundation of China (NSFC)							HC	10	N/A	60 - 70 (range)					After performing 10-fold cross-validation and 10-fold data augmentation, the model achieves a maximum classification accuracy of 97.20 ± 1.74 %
									National Natural Science Foundation of China (NSFC)
503	Li, Xin	Xie	Identifying amnestic mild cognitive impairment with convolutional neural network adapted to the spectral entropy heat map of the electroencephalogram	2022	Frontiers in Human Neuroscience	10.3389/fnhum.2022.924222	Yanshan University, Qinhuangdao	China	Key Project of the Natural Science Foundation of Hebei Province, China	Cross-sectional		EEG	N/A	RS	EC	Amnestic MCI	26	N/A	60 - 70 (range)	Complexity	Spectral entropy	Yes	No	The proposed method based on spectral entropy image and convolutional neural network can categorize aMCI from the neural data
									National Natural Science Foundation of China (NSFC)							HC	20	N/A	60 - 70 (range)
504	Li, Xuemei	Qiu	Alzheimer’s disease analysis algorithm based on no-threshold recurrence plot convolution network	2022	Frontiers in Aging Neuroscience	10.3389/fnagi.2022.888577	Chengdu University of Technology	China	National Natural Science Foundation of China (NSFC)	Cross-sectional		EEG	N/A	RS	EO	ADD	100	48	55 - 80 (range)	Functional connectivity	Phase locking value	Yes	No	Insufficient representation of 1D signal in EEG is solved using a threshold-free recursive plot convolution network which was constructed to realize 2D representation
									Key Research and Development Project of Ningxi, China															The problem of insufficient EEG signal characterization is dealt with using a fusion algorithm of clinical features and imaging features
									North Minzu University Research Project of Talent Introduction, China															This approach improves detection of ADD based on neural data
505	Lian	Li	Altered EEG microstate dynamics in mild cognitive impairment and Alzheimer’s disease	2021	Clinical Neurophysiology	10.1016/j.clinph.2021.08.015	Shanghai University	China	National Natural Science Foundation of China (NSFC)	Cross-sectional		EEG	N/A	RS	EC	ADD	43	8	73.8 ± 7.0	Other	EEG microstate analysis	No	No	ADD patients display higher duration and coverage B than HC and MCI patients
									Shanghai Institute for Advanced Communication and Data Science, China							MCI	46	5	71.4 ± 7.1					MCI patients exhibit higher coverage C than ADD patients
																HC	43	11	70.7 ± 6.1					Transition increases from A to C in MCI patients and from A to B in ADD patients
506	Lindau	Almkvist	Quantitative EEG abnormalities and cognitive dysfunctions in frontotemporal dementia and Alzheimer’s disease	2003	Dementia and Geriatric Cognitive Disorders	10.1159/000067973	Karolinska Institute, Stockholm	Sweden	N/A	Cross-sectional		EEG	Neuropsychological	RS	EC	FTD	19	13	58.9 ± 7.5	Other	Global field power	No	No	Compared to HC, FTD patients present a drop in fast activity and an absence of an increase in slow activity, whereas ADD patients show a larger decrease in fast activity and a smaller rise in slow activity
																ADD	16	11	59.4 ± 5.9					FTD patients outperform ADD patients in attention, visuospatial reasoning, and episodic memory tasks
																HC	19	10	61.7 ± 10.2					The greatest predictors of FTD and ADD using logistic regression analysis are delta and theta activities, along with visuospatial ability and episodic memory
507	Lister	Edwards	Cortical auditory evoked responses of older adults with and without probable mild cognitive impairment	2016	Clinical Neurophysiology	10.1016/j.clinph.2015.11.007	University of South Florida, Tampa	USA	Health Byrd Alzheimer’s Institute, University of South Florida	Cross-sectional		EEG	Neuropsychological	Task	Auditory passive stimulation task	MCI	13	4	76.8 ± 4.9	Event-related	ERPs	No	No	P2 amplitude is smaller for probable MCI patients than for controls
																HC	17	9	72.8 ± 6.8
508	Liu, Chen	Zhu	Frequency-dependent microstate characteristics for mild cognitive impairment in Parkinson’s disease	2023	IEEE Transactions on Neural Systems and Rehabilitation Engineering	10.1109/TNSRE.2023.3324343	Tianjin University	China	National Natural Science Foundation of China (NSFC)	Cross-sectional		EEG	Neuropsychological	RS	EC	PDMCI	13	7	62.00 ± 8.35	Other	EEG microstate analysis	Yes	No	There are differences in the 1-11.5Hz spectrum of PDMCI and PD patients without MCI
									Tianjin Health Commission, China							PDNC	27	21	63.78 ± 5.73					In PDMCI patients, the coverage rate and occurrence frequency of microstate A and D increases and are both negatively correlated with the MoCA scale
																								In PDMCI patients, coverage, frequency and duration of microstate C decreases and are positively correlated with the MoCA scale
509	Liu, Chia-Ju	Ho	Age- and disease-related features of task-related brain oscillations by using mutual information	2012	Brain and Behavior	10.1002/brb3.93	National Kaohsiung Normal University, Kaohsiung	Taiwan	National Science and Technology Council (NSTC), Taiwan	Cross-sectional		EEG	N/A	Task	Auditory oddball task	MCI	16	6	79.3 ± 8.5	Event-related	ERPs	No	No	There are differences between younger and older HC in the delta, theta, alpha and beta bands, but only in the theta band between older HC and Mci patients
																Younger HC	16	6	22.5 ± 2.7	Functional connectivity	Cross mutual information			Corticocortical connections are present in the parietal and occipital lobes in the delta and theta bands, in the whole brain in the alpha band, and in the frontal, central, and parietal lobes in the beta band
																Older HC	15	5	70.1 ± 8.5					Only the theta band is affected by disease-related changes, especially in corticocortical connections in the parietal lobe
510	Liu, Haining	Sun	Age-related positivity effect of emotional attention: Time and frequency domain	2022	Psychology, Health & Medicine	10.1080/13548506.2022.2050271	Chengde Medical University	China	N/A	Cross-sectional		EEG	N/A	Task	Visual emotional dot-probe task	Younger HC	20	8	N/A	Event-related	ERPs	No	No	Compared to younger HC, older HC display an increased alpha power for happy faces in right-posterior regions
																Older HC	20	11	N/A	Spectral	Short-time Fourier transform (time-frequency analysis)			At posterior scalp sites, younger HC exhibit greater N2pc for the fearful faces compared to the happy faces, whereas older HC do not present any emotional effect
511	Liu, Jing	Cui	Which multivariate multi-scale entropy algorithm is more suitable for analyzing the EEG characteristics of mild cognitive impairment?	2023	Entropy	10.3390/e25030396	Yanshan University, Qinhuangdao	China	National Natural Science Foundation of China (NSFC)	Cross-sectional		EEG	Neuropsychological	RS	EC	MCI	12	N/A	71.083 ± 6.828	Complexity	Multivariate multiscale sample entropy	No	No	Multivariate multi-scale sample entropy, multivariate multi-scale fuzzy entropy, and refined composite multivariate multi-scale fuzzy entropy algorithms can measure intra- and inter-channel correlation and multivariable signal complexity
									Key Project of the Natural Science Foundation of Hebei Province, China							HC	8	N/A	71.375 ± 7.539	Complexity	Multivariate multiscale fuzzy entropy			Refined composite multivariate multi-scale fuzzy entropy can better distinguish different complexity signals and correlations between channels
																				Complexity	Refined composite multivariate multiscale fuzzy entropy			MCI patients have lower refined composite multivariate multi-scale fuzzy entropy than HC on the short scale and higher entropy on the long scale. Frontal entropy is positively correlated with MoCA and Auditory Verbal Learning Test delayed recall scores on the short scale
512	Liu, Lingfeng	Zhang	Alpha rhythm wavelength of electroencephalography signals as a diagnostic biomarker for Alzheimer’s disease	2023	Current Alzheimer Research	10.2174/1567205020666230503094441	Tianjin University	China	Tianjin Union Medical Center, China	Cross-sectional		EEG	N/A	RS	EC	Mild ADD	42	21	73.31 ± 9.46	Spectral	Wavelet transform (time-frequency analysis)	No	No	The average wavelength of the alpha rhythm phase of the whole-brain EEG signals of ADD patients is prolonged and positively correlated with the severity of cognitive dysfunction
									Tianjin Science and Technology Commission, China							Moderate ADD	42	20	67.93 ± 8.15					The diagnostic efficacy of lead P3 is the highest
513	Liu, Meng	Li	Dysfunction of emotion regulation in mild cognitive impairment individuals combined with depressive disorder: A neural mechanism study	2022	Frontiers in Aging Neuroscience	10.3389/fnagi.2022.884741	Tongji University, Shanghai	China	National Natural Science Foundation of China (NSFC)	Cross-sectional		EEG	N/A	Task	Visual emotion regulation task	MCI	26	16	64 ± 12.49	Event-related	ERPs; ERSPs; ERD; ERS	No	No	Theta and alpha oscillations activity are increased, and gamma oscillations activity is decreased during negative stimulus processing in MCI depressed patients
									Tongji Hospital of Tongji University, China							MCI depression	17	11	58.24 ± 15.79	Functional connectivity	Weighted phase lag index			MCI depressed patients exhibit a decrease in functional connectivity in the left cerebral hemisphere of the alpha band and an increase in functional connectivity in the right cerebral hemisphere of the alpha band
									Shanghai Committee of Science and Technology, China											Functional connectivity	Graph theory metrics			In MCI depressed patients, global network metrics are reduced, while nodal and modular network metrics are increased in the frontal lobe and decreased in the parieto-occipital lobe, in the alpha band
514	Liu, Xiaokun	Yu	Multiple characteristics analysis of Alzheimer’s electroencephalogram by power spectral density and Lempel–Ziv complexity	2016	Cognitive Neurodynamics	10.1007/s11571-015-9367-8	Hebei Medical University, Tangshan	China	Tangshan Technology Research and Development Program, China	Cross-sectional		EEG	N/A	RS	EC	ADD	24	10	78 (mean)	Spectral	Power spectral density	Yes	No	The relative power spectrum density of the ADD group is higher in the theta frequency band than in the alpha frequency band when compared to HC
																HC	24	10	75 (mean)	Complexity	Lempel-Ziv complexity			Multi-scale Lempel-Ziv complexity provides better classification accuracy than Lempel-Ziv complexity
																								The two groups can be discriminated by applying a support vector machine model in the alpha frequency band that combines features of both relative power spectrum density and multi-scale Lempel-Ziv complexity
[truncated: 1,212 more rows]

## Sheet: Abbreviations
Abbreviation	Definition
AD	Alzheimer’s disease
ADD	Alzheimer’s disease with dementia
ADMCI	Mild cognitive impairment due to Alzheimer’s disease
aMCI	Amnestic mild cognitive impairment
APOE	Apolipoprotein E
APOE ε4-	Apolipoprotein E ε4 allele non-carriers
APOE ε4+	Apolipoprotein E ε4 allele carriers
Aβ-	Amyloid beta negative
Aβ+	Amyloid beta positive
bvFTD	Behavioral variant frontotemporal dementia
CDR	Clinical Dementia Rating
[truncated: 41 more rows]
