# Supplementary material for: The neurophysiology of healthy and pathological aging: a comprehensive systematic review
Source: Brain Struct Funct. 2025 Sep 24;230(8):146. doi: 10.1007/s00429-025-03012-5 (PMC12460461; doi:10.1007/s00429-025-03012-5)
Supplement: Supplementary file 2 — Supplementary file2 (XLSX 27 KB) [file 429_2025_3012_MOESM2_ESM.xlsx]

## Sheet: SystematicReview
#	Firsth author	Last author	Title	Year	Journal	Digital Object Identifier (DOI) or PubMed identifier (PMID)	Affiliation	Country	Review type	No. articles reviewed	Time period	Neurophysiology technique	Additional measures	Paradigm	Population	Key results
1	Adamis	Treloar	The utility of EEG in dementia: a clinical perspective	2005	International Journal of Geriatric Psychiatry	10.1002/gps.1393	Guy’s and St Thomas’ NHS Foundation Trust, London	UK	Narrative	N/A	1996-2004	EEG	N/A	RS	ADD; DLB; FTD; PDD; Creutzfeldt-Jacob disease; Huntingdon’s disease; AIDS; HIV	Routine use of quantitative EEG is recommended for diagnosis and care of dementia
2	Al-Qazzaz	Escudero	Role of EEG as biomarker in the early detection and classification of dementia	2014	Scientific World Journal	10.1155/2014/906038	Universiti Kebangsaan Malaysia (UKM), Bangi	Malasyia	Narrative	N/A	N/A	EEG	N/A	Rs	Dementia	Computerized EEG signal analysis may be used a physiological biomarker in the early stages of dementia
3	Alberdi	Basarab	On the early diagnosis of Alzheimer’s Disease from multimodal signals: A survey	2016	Artificial Intelligence in Medicine	10.1016/j.artmed.2016.06.003	Mondragon University, Arrasate	Spain	Narrative	N/A	2005-2016	EEG & MEG	(f)MRI; PET; CT; CSF; SPECT; MRSI; DTI; TCD; Blood testing; Eye dynamics	RS	ADD	MRI measures are best for discriminating ADD from HC, whereas EEG signals can differentiate MCI from HC and MCI from ADD
4	Averna	Bianchi	Entropy and fractal analysis of brain-related neurophysiological signals in Alzheimer’s and Parkinson’s disease	2023	Journal of Neural Engineering	10.1088/1741-2552/acf8fa	University of Bern	Switzerland	Narrative	26	2005-2022	EEG & MEG	N/A	RS	ADD; PDD	ADD is characterized by a decrease of global complexity, whereas PD is associated with an increase in local complexity
5	Babiloni	Del Percio	Brain neural synchronization and functional coupling in Alzheimer's disease as revealed by resting state EEG rhythms	2016	International Journal of Psychophysiology	10.1016/j.ijpsycho.2015.02.008	Sapienza University of Rome	Italy	Narrative	N/A	N/A	EEG & MEG	N/A	RS	ADD; MCI	ADD and MCI patients present altered EEG/MEG power density, particularly at the alpha band, which is associated with decreased functional coupling in long-range networks
6	Babiloni	Rossini	Resting state cortical rhythms in mild cognitive impairment and Alzheimer’s disease: electroencephalographic evidence	2011	Journal of Alzheimer’s Disease	10.3233/JAD-2011-0051	University of Foggia	Italy	Narrative	N/A	N/A	EEG	N/A	RS	ADD	Previous literature lacks the integration of different EEG techniques for screening and discrimination of neurodegeneration, particularly at the individual level
7	Bibina	Kumar	Signal processing methods of diagnosing Alzheimer’s disease using EEG A Technical Review	2018	International Journal of Biology and Biomedical Engineering	N/A	BITS Pilani Dubai Campus	United Arab Emirates	Narrative	N/A	N/A	EEG	N/A	RS; ERPs	ADD	EEG features can discriminate HC, MCI, and ADD, especially time-frequency measures like wavelet transforms, Wiener distribution, and Spectogram. Additionally, artificial neural networks and support vector machine models can differentiate MCI and ADD patients
8	Cassani	Falk	Systematic review on resting-state EEG for Alzheimer’s disease diagnosis and progression assessment	2018	Disease Markers	10.1155/2018/5174815	University of Québec, Montreal	Canada	Systematic	112	2010-2018	EEG	N/A	RS	ADD	An overview of relevant features for discrimination of ADD patients from HC at the group level is provided
9	Celesia	N/A	EEG and event-related potentials in aging and dementia	1986	Journal of Clinical Neurophysiology	10.1097/00004691-198604000-00001	Loyola University of Chicago, Maywood	USA	Narrative	N/A	N/A	EEG	N/A	ERPs	Healthy aging; Dementia	ERPs should be further investigated to determine their role in detecting dementia
10	Chatzikonstantinou	Mavroudis	Electroencephalogram in dementia with Lewy bodies: a systematic review	2021	Aging Clinical and Experimental Research	10.1007/s40520-020-01576-2	Aristotle University of Thessaloniki	Greece	Systematic	22	1998-2019	EEG	N/A	RS	DLB	Quantitative RS EEG is more effective than EEG visual analysis as a diagnostic tool in DLB
11	Dauwels	Cichoki	Diagnosis of Alzheimer’s disease from EEG signals: Where are we standing?	2010	Current Alzheimer Research	10.2174/156720510792231720	Massachusetts Institute of Technology, Cambridge	USA	Narrative	N/A	N/A	EEG	N/A	RS; Tasks	ADD	Three major effects of AD on EEG are described, alongside considerations on EEG preprocessing: slowing of the EEG, reduced complexity of the EEG signals, and perturbations in EEG synchrony
12	Drago	Frisoni	Disease tracking markers for Alzheimer’s disease at the prodromal (MCI) stage	2011	Journal of Alzheimer’s Disease	10.3233/JAD-2011-0043	IRCCS S. Giovanni di Dio Fatebenefratelli, Brescia	Italy	Systematic	N/A	2000-2010	EEG	(f)MRI; DTI; PET; CSF; Neuropsychological	RS; ERPs	ADMCI	RS EEG markers (EEG power density, functional coupling, spectral coherence, synchronization) that might detetct the progression from ADMCI to ADD have been insufficiently studied; Studies using ERPs are inconclusive
13	Engels	Straaten	Alzheimer’s disease: The state of the art in resting-state magnetoencephalography	2017	Clinical Neurophysiology	10.1016/j.clinph.2017.05.012	VU University Medical Center, Amsterdam	The Netherlands	Systematic	41	1993-2015	MEG	N/A	RS	ADD	Similar to EEG studies, single-channel MEG results reveal a slowing pattern in ADD patients, whereas results on functional connectivity and functional brain networks are inconsistent
14	Giannakopoulosa	Michon	Electrophysiological markers of rapid cognitive decline in mild cognitive impairment	2009	Alzheimer’s Disease	10.1159/000197898	University Hospitals of Geneva, Chêne-Bourg,	Switzerland	Narrative	N/A	N/A	EEG	N/A	N/A	MCI	Event-related EEG activity could be more sensitive than RS EEG in detecting functional connectivity alterations in MCI patients
15	Güntekin	Babiloni	Are there consistent abnormalities in event-related EEG oscillations in patients with Alzheimer’s disease compared to other diseases belonging to dementia?	2022	Psychophysiology	10.1111/psyp.13934	Istanbul Medipol University	Turkey	Narrative	N/A	Until 2020	EEG	N/A	Oddball tasks; EROs; ERD	ADD; PDD; DLB; Cerebrovascular disease	Compared to HC, ADD, PDD, DLB and cerebrovascular disease patients present lower amplitude in widespread delta (>4 Hz) and theta (4–7 Hz) phase-locked EROs. ADD patients also present reduced non-phase-locked alpha (8–12 Hz) and beta (13–30 Hz) oscillations (ERD)
16	Hamm	Goutagny	Precocious alterations of brain oscillatory activity in Alzheimer’s disease: A window of opportunity for early diagnosis and treatment	2015	Frontiers in Cellular Neuroscience	10.3389/fncel.2015.00491	National Centre for Scientific Research, Strasbourg	France	Narrative	N/A	N/A	EEG	Animal models	RS; Tasks	ADD; MCI	Cross-frequency coupling alterations could be used as an early biomarker of ADD
17	Hegerl	Möller	Electroencephalography as a diagnostic instrument in Alzheimer’s disease: Reviews and perspectives	1997	International Psychogeriatrics	10.1017/S1041610297004948	Ludwig Maximilian University of Munich	Germany	Narrative	N/A	N/A	EEG	MRI; SPECT; CT	RS; ERPs	ADD	For detection of ADD, EEG exhibits comparable sensitivity and higher specificity than SPECT, CT, and MRI
18	Horvath	Kamondi	EEG and ERP biomarkers of Alzheimer’s disease: a critical review	2018	Frontiers in Bioscience	10.2741/4587	National Institute of Clinical Neurosciences, Budapest	Hungary	Narrative	N/A	N/A	EEG	N/A	ERPs	ADD; MCI	The majority of studies found that MCI and ADD patients show mismatch negativity alterations, but differ in the type of alterations
19	Howe	N/A	Meta-analysis of the endogenous N200 latency event-related potential subcomponent in patients with Alzheimer’s disease and mild cognitive impairment	2014a	Clinical Neurophysiology	10.1016/j.clinph.2013.10.019	Centre for Addiction and Mental Health, Toronto	Canada	Meta-analysis	19	Until 2013	EEG	N/A	ERPs	ADD; MCI	Both ADD and MCI patients present longer N200 latencies than HC, whereas N200 latencies are similar between ADD and MCI patients
20	Howe	De Luca	The clinical utility of the auditory P300 latency subcomponent event-related potential in preclinical diagnosis of patients with mild cognitive impairment and Alzheimer’s disease	2014b	Brain and Cognition	10.1016/j.bandc.2014.01.015	Centre for Addiction and Mental Health, Toronto	Canada	Meta-analysis	48	1970-2013	EEG	N/A	ERPs	ADD; MCI	Both ADD and MCI patients present longer P300 latencies than HC. ADD patients exhibit longer P300 latencies than MCI patients
21	Hulbert	Adeli	EEG/MEG- and imaging-based diagnosis of Alzheimer’s disease	2013	Reviews in the Neurosciences	10.1515/revneuro-2013-0042	Ohio State University, Columbus	USA	Narrative	N/A	N/A	EEG & MEG	MRI; DTI	RS; Tasks	ADD	ADD patients present lower complexity and larger white matter hyperintensities than HC
22	Ishii	Ikeda	Healthy and pathological brain aging: From the perspective of oscillations, functional connectivity, and signal complexity	2018	Neuropsychobiology	10.1159%2F000486870	Osaka University	Japan	Narrative	N/A	N/A	EEG & MEG	N/A	RS; ERPs; EROs	Healthy aging	Compared to young adults, older adults exhibit reduced alpha oscillatory activity and alpha rhythm reactivity and a slowing of the background activity. Prodromal AD pathophysiology involves an interhemispheric hyper-synchronization pattern in the alpha band
23	Jackson	Snyder	Electroencephalography and event-related potentials as biomarkers of mild cognitive impairment and mild Alzheimer’s disease	2007	Alzheimer’s & Dementia	10.1016/j.jalz.2007.10.008	University of Connecticut, Storrs	USA	Narrative	N/A	N/A	EEG	N/A	ERPs	ADMCI; ADD	Promising quantiative EEG biomarkers of disease progression include alpha, theta, and delta power (in MCI, ADMCI, and ADD), P600 (in MCI), P300 and coherence (in ADMCI), and N400 and omega complexity in ADD
24	Jelic	Kowalski	Evidence-based evaIuation of diagnostic accuracy of resting EEG in dementia and mild cognitive impairment	2009	Clinical EEG and Neuroscience	10.1177/155005940904000211	Karolinska Institute, Stockholm	Sweden	Systematic	46	1980-2008	EEG	N/A	RS	ADD; DLB; VD; MCI; Frontotemporal lobe dementia; Creutzfeldt-Jakob disease	Quantitative RS EEG evidence is not sufficient to establish this method for initial evaluation of patients with cognitive complaints
25	Jenssen	N/A	Electroencephalogram in the dementia workup	2005	American Journal of Alzheimer’s Disease and Other Dementias	10.1177/153331750502000309	Hahnemann University Hospital, Philadelphia	USA	Narrative	N/A	N/A	EEG	N/A	RS	Healthy aging; MCI; Dementia	Quantitative RS EEG measures correlate with dementia severity, but do not differentiate dementia type or predict cognitive decline
26	Jeong	N/A	EEG dynamics in patients with Alzheimer’s disease	2004	Clinical Neurophysiology	10.1016/j.clinph.2004.01.001	Korea University, Seoul	South Korea	Narrative	N/A	N/A	EEG	N/A	RS	ADD	Nonlinear dynamics analyses of EEG signals show decreased complexity and coherence in cortical areas in AD patients, suggesting its utility for differential diagnosis and early diagnosis of AD
27	Joyal	Fecteau	Semantic processing in healthy aging and Alzheimer’s disease: A systematic review of the N400 differences	2020	Brain Sciences	10.3390/brainsci10110770	Laval University, Quebec	Canada	Systematic	42	Until 2020	EEG	N/A	ERPs (N400)	Healthy aging; ADD	Healthy older adults and AD patients exhibit decreased accuracy, increased response times, and reduced N400 amplitudes compared to younger adults and age-matched controls, respectively
28	Keller	Fuhr	Information contained in EEG allows characterization of cognitive decline in neurodegenerative disorders	2023	Clinical EEG and Neuroscience	10.1177/15500594221120734	Hospital of the University of Basel	Switzerland	Narrative	N/A	N/A	EEG	N/A	RS	ADD; PD; DLB	Quantitative EEG measures (power spectra, complexity, visual assessment, connectivity, microstates) may complement other neuroimaging techniques in the diagnosis and prediction of neurodegenerative diseases
29	Klass	Brenner	Electroencephalography of the elderly	1995	Journal of Clinical Neurophysiology	10.1097/00004691-199503000-00002	University of Pittsburgh	USA	Narrative	N/A	N/A	EEG	N/A	RS	Healthy aging; Dementia; Delirium; Depression	Summary of EEG studies on older individuals, focusing on EEG variability during wakefulness, sleep and drowsiness, as well as paroxysmal activity
30	Kurlychek	N/A	Electroencephalography (EEG) in the differential diagnosis of dementia	1998	Journal of Clinical Psychology	10.1002/1097-4679(198901)45:1<117::aid-jclp2270450118>3.0.co;2-x	University of Oregon	USA	Narrative	N/A	N/A	EEG	N/A	RS; ERPs	Dementia	Closer attention to advances in EEG measures should be payed for early diagnosis of dementia
31	Law	Taylor	The role of EEG in the diagnosis, prognosis and clinical correlations of dementia with Lewy Bodies: A systematic review	2020	Diagnostics	10.3390/diagnostics10090616	Newcastle University	UK	Systematic	43	1999-2020	EEG	N/A	RS; ERPs	DLB	90% of DLB patients and 10% of AD patients present slowing of the dominant EEG rhythm (<8 Hz)
32	López-Sanz	Maestú	The role of magnetoencephalography in the early stages of Alzheimer’s disease	2018	Frontiers in Neuroscience	10.3389/fnins.2018.00572	Complutense University of Madrid	Spain	Narrative	N/A	N/A	MEG	N/A	RS	ADD	MEG is highly sensitive to AD pathology, as measured with power, functional connectivity, and graph theory analysis, but validation of potential biomarkers and comparison to other neuroimaging techniques is still needed
33	López-Sanz	Maestú	Magnetoencephalography applied to the study of Alzheimer’s disease	2019	Progress in Molecular Biology and Translational Science	10.1016/bs.pmbts.2019.04.007	Complutense University of Madrid	Spain	Narrative	N/A	N/A	EEG & MEG	N/A	RS	ADD	MEG has been underused for tracking changes in brain function, but has the potential to describe AD progression
34	Maestú	Schulz	The importance of the validation of M/EEG with current biomarkers in Alzheimer’s disease	2019	Frontiers in Human Neuroscience	10.3389/fnhum.2019.00017	Complutense University of Madrid	Spain	Narrative	N/A	N/A	EEG & MEG	N/A	RS	ADD	To validate neurophysiological techniques, MEG and EEG measures should be correlated with current AD biomarkers, while simultaneous M/EEG recordings could test the consistency in functional connectivity findings between MEG and EEG
35	Maestú	Fernández	Role of magnetoencephalography in the early stages of Alzheimer’s disease	2020	Neuroimaging Clinics of North America	10.1016/j.nic.2020.01.003	Complutense University of Madrid	Spain	Narrative	N/A	N/A	MEG	N/A	RS	ADD	MEG measures can describe patterns of neurodegeneration from preclinical to prodromal to dementia stages in AD, but its shortage worldwide, scarceness of studies on its correlation with current biomarkers, and lack of a class I prospective study have deterred its role as a biomarker for AD
36	Malek	Greene	Electroencephalographic markers in dementia	2016	Acta Neurologica Scandinavica	10.1111/ane.12638	Queen Elizabeth University Hospital, Glasgow	UK	Narrative	N/A	1964-2016	EEG	N/A	RS	AD; DLB; PDD; VD; FTD; Creutzfeldt–Jakob disease; Huntington’s disease; Normal pressure hydrocephalus	Quantitative EEG measures (e.g.,power spectra, coherence, functional connectivity) are useful in detecting dementia from pseudodementia and can support differential diagnosis of dementoa
37	Mandal	Sharma	A comprehensive review of magnetoencephalography (MEG) studies for brain functionality in healthy aging and Alzheimer’s disease (AD)	2018	Frontiers in Computational Neuroscience	10.3389/fncom.2018.00060	National Brain Research Centre, Gurgaon	India	Narrative	N/A	N/A	MEG	N/A	RS	ADD	AD patients present a pattern of slowing brain oscillations and decreased functional connectivity
38	Micanovic	Pal	The diagnostic utility of EEG in early-onset dementia: a systematic review of the literature with narrative analysis	2014	Journal of Neural Transmission	10.1007/s00702-013-1070-5	University of Edinburgh	UK	Systematic	12	1946-2012	EEG	N/A	RS	Early-onset ADD; early-onset DLB; early-onset VD; early-onset FTD	EEG abnormalities are more severe in early-onset AD than other dementia types, while slow brain oscillations are common to all dementias (and most prominent in DLB)
39	Miraglia	Rossini	Searching for signs of aging and dementia in EEG through network analysis	2017	Behavioural Brain Research	10.1016/j.bbr.2016.09.057	IRCCS San Raffaele Pisana, Rome	Italy	Narrative	N/A	N/A	EEG	N/A	RS	Dementia	Graph theory metrics provide an advantage in structural description and add information to neurodegenerative processes
40	Monllor	Lloret	Electroencephalography as a non-invasive biomarker of Alzheimer’s disease: A forgotten candidate to substitute CSF molecules?	2021	International Journal of Molecular Sciences	10.3390/ijms221910889	Health Research University of Valencia	Spain	Narrative	N/A	N/A	EEG	N/A	RS	ADD	The main EEG features of AD are: signal slowing, synchrony perturbation, and complexity reduction. Differences in methodological approaches have hindered the use of EEG parameters as AD biomarkers
41	Nardone	Höller	Usefulness of EEG techniques in distinguishing frontotemporal dementia from Alzheimer’s disease and other dementias	2018	Disease Markers	10.1155/2018/6581490	Paracelsus Medical University, Salzburg	Austria	Narrative	N/A	1966-2018	EEG	N/A	RS	ADD; DLB; FTD; PDD	Early FTD and ADD patients present different spectral and functional connectivity patterns than HC. Combining EEG power estimates with standardized low-resolution brain electromagnetic tomography (sLORETA) increases sensitivity
42	Paitel	Nielson	A systematic review of cognitive event-related potentials in mild cognitive impairment and Alzheimer’s disease	2021	Behavioural Brain Research	10.1016/j.bbr.2020.112904	Marquette University	USA	Systematic	100	N/A	EEG	N/A	ERPs	ADD; MCI; APOE ε4 carriers	ADD and MCI exhibit reduced amplitude and delayed latency of ERPs than HC. APOE ε4 carriers present increased amplitude and delayed latency than HC
43	Perez-Valero	Vaquero-Blasco	A review of automated techniques for assisting the early detection of Alzheimer’s disease with a focus on EEG	2021	Journal of Alzheimer’s Disease	10.3233/JAD-201455	University of Granada	Spain	Narrative	N/A	N/A	EEG	MRI; PET	RS	ADD	Support vector machine models have been most extensively used to discriminate ADD patients and HC, while EEG is the best technique due to its low cost and availability
44	Popa	Mureșanu	Added value of QEEG for the differential diagnosis of common forms of dementia	2021	Clinical EEG and Neuroscience	10.1177/1550059420971122	University of Medicine and Pharmacy, Cluj-Napoca	Romania	Systematic	10	1980-2019	EEG	N/A	RS	ADD; DLB; FTD; PDD; VD	Quantitative EEG is useful for discriminating dementia types, but there is great variability in methodology, sociodemographics, and neuropsychological assessment
45	Rosén	Nielson	Electroencephalography as a diagnostic tool in dementia: a review	1996	Acta Neurologica Scandinavica	10.1111/j.1600-0404.1996.tb00376.x	University Hospital, Lund	Switzerland	Narrative	N/A	N/A	EEG	N/A	RS; ERPs	Healthy aging; ADD; PDD; Creutzfeldt-Jacob disease; Frontal lobe dementias; Pick’s disease	Dementia severity correlates with the degree of EEG abnormality in ADD and PDD, dementias with frontal pathology exhibit less EEG abnormality, and alcohol dementias present a normal EEG
46	Rossini	Vecchio	Early dementia diagnosis, MCI-to-dementia risk prediction, and the role of machine learning methods for feature extraction from integrated biomarkers, in particular for EEG signal analysis	2022	Alzheimer’s & Dementia	10.1002/alz.12645	IRCCS San Raffaele Roma, Rome	Italy	Narrative	N/A	N/A	EEG	N/A	RS	ADD; MCI	Graph theory metrics combined with machine learning can aid early diagnosis of ADD
47	Sánchez-Reyes	Robles-Ocampo	Impact of EEG parameters detecting dementia diseases: A systematic review	2021	IEEE Access	10.1109/ACCESS.2021.3083519	Autonomous University of Querétaro, Santiago de Querétaro	Mexico	Systematic	82	2009-2020	EEG	N/A	RS	Dementia	Review of EEG in patients with dementia, focusing on features such as sampling time, number of electrodes, processing, classification, and validation techniques
48	Smailovic	Jelic	Neurophysiological markers of Alzheimer’s disease: Quantitative EEG approach	2019	Neurology and Therapy	10.1007/s40120-019-00169-0	Karolinska Institute, Stockholm	Sweden	Narrative	N/A	N/A	EEG	N/A	RS	ADD	Patients in the AD spectrum present EEG slowing, decreased global synchronization, and anteriorization of neuronal generators of fast-frequency RS activity. Longitudinal studies are needed to determine the predictive properties of quantiative EEG parameters
49	Sun	Xiang	Complexity analysis of EEG, MEG, and fMRI in mild cognitive Impairment and Alzheimer’s Disease: A review	2020	Entropy	10.3390/e22020239	Taiyuan University of Technology	China	Systematic	126	2000-2019	EEG & MEG	fMRI	RS	ADD; MCI	ADD patients exhibit lower complexity than HC primarily in eft parietal, occipital, right frontal, and temporal regions
50	Wang	Tao	Early diagnosis of Alzheimer’s disease and mild cognitive impairment based on electroencephalography: From the perspective of event related potentials and deep learning	2022	International Journal of Psychophysiology	10.1016/j.ijpsycho.2022.10.010	Zhejiang Chinese Medical University, Hangzhou	China	Narrative	N/A	N/A	EEG	N/A	RS; ERPs	ADD; MCI	EEG signals of ADD and MCI patients show power spectrum slowing, reduced complexity, decreased synchronization, and deficit of neuromodulatory. Future studies should examine the sensitivity and specificity of ERP components
51	Yang	Prasad	M/EEG-based biomarkers to predict the MCI and Alzheimer’s disease: A review From the ML Perspective	2019	IEEE Transactions on Biomedical Engineering	10.1109/tbme.2019.2898871	Ulster University	UK	Narrative	N/A	N/A	EEG & MEG	N/A	RS	ADD; MCI	MEG excels in distinguishing MCI from healthy controls, while EEG is highly accurate in differentiating AD from healthy subjects

## Sheet: Abbreviations
Abbreviation	Definition
AD	Alzheimer’s disease
ADD	Alzheimer’s disease with dementia
ADMCI	Mild cognitive impairment due to Alzheimer’s disease
DLB	Dementia with Lewy bodies
DLBMCI	Mild cognitive impairment due to Lewy body disease
EEG	Electroencephalography
ERD	Event-related desynchronization
EROs	Event-related oscillations
ERPs	Event-related potentials
ERS	Event-related synchronization
fMRI	Functional magnetic resonance imaging
FTD	Frontotemporal dementia
HC	Healthy controls
MCI	Mild cognitive impairment
MEG	Magnetoencephalography
MID	Multi-infarct dementia
MRI	Magentic resonance imaging
PD	Parkinson’s disease
PDD	Parkinson’s disease with dementia
PDMCI	Mild cognitive impairment due to Parkinson’s disease
PET	Positron emission tomography
RS	Resting state
SPECT	Single-photon emission computed tomography
VD	Vascular dementia
