# Supplementary material for: The neurophysiology of healthy and pathological aging: a comprehensive systematic review
Source: Brain Struct Funct. 2025 Sep 24;230(8):146. doi: 10.1007/s00429-025-03012-5 (PMC12460461; doi:10.1007/s00429-025-03012-5)
Supplement: Supplementary file 3 — Supplementary file3 (XLSX 15 KB) [file 429_2025_3012_MOESM3_ESM.xlsx]

## Sheet: ExperimentalTasks
Task	N	%
Auditory oddball task	60	13.5135
Visual oddball task	25	5.63063
Visual n-back task	18	4.05405
Visual go/no-go task	13	2.92793
Visual modified Sternberg letter-probe task	13	2.92793
Visual delayed match-to-sample task	12	2.7027
Auditory passive stimulation task	11	2.47748
Mental arithmetic task	9	2.02703
Visual short-term memory task	5	1.12613
Visual working memory task	5	1.12613
Motor finger-tapping task	4	0.900901
Visual attention task	4	0.900901
Visual fixation task	4	0.900901
Visual motion direction discrimination task	4	0.900901
Audiovisual oddball task	3	0.675676
Auditory omitted tone detection task	3	0.675676
Hyperventilation task	3	0.675676
Visual semantic object retrieval task	3	0.675676
Visual Sternberg letter-probe task	3	0.675676
Audiovisual discrimination task	2	0.45045
Auditory music listening task	2	0.45045
Auditory n-back task	2	0.45045
Auditory story listening task	2	0.45045
Motor bimanual coordination task	2	0.45045
Motor mirror star tracing task	2	0.45045
Motor simple movement task	2	0.45045
Olfactory oddball task	2	0.45045
Somatosensory oddball task	2	0.45045
Verbal n-back task	2	0.45045
Verbal working memory task	2	0.45045
Visual 1-back word categorization task	2	0.45045
Visual associative memory task	2	0.45045
Visual competitive attention task	2	0.45045
Visual language comprehension task	2	0.45045
Visual memory recognition task	2	0.45045
Visual memory retrieval task	2	0.45045
Visual number-letter task	2	0.45045
Visual perceptual matching task	2	0.45045
Visual picture-name verification task	2	0.45045
Visual predictive tracking task	2	0.45045
Visual prospective memory task	2	0.45045
Visual selective attention task	2	0.45045
Visual sequential memory task	2	0.45045
Visual stimulation task	2	0.45045
Visual stroboscopic alternative motion paradigm	2	0.45045
Visual word recognition task	2	0.45045
Adaptation Test	1	0.225225
Audiovisual detection task	1	0.225225
Audiovisual monitory task	1	0.225225
Audiovisual paired-associates task	1	0.225225
Audiovisual passive stimulation task	1	0.225225
Audiovisual perceptual task	1	0.225225
Auditory active listening task	1	0.225225
Auditory discrimination motor task	1	0.225225
Auditory discrimination task	1	0.225225
Auditory gating task	1	0.225225
Auditory go/no-go task	1	0.225225
Auditory immediate free recall task	1	0.225225
Auditory irrelevant noise task	1	0.225225
Auditory monitory task	1	0.225225
Auditory paced serial addition task	1	0.225225
Auditory paired-click task	1	0.225225
Auditory passive linguistic task	1	0.225225
Auditory phonetic categorization and discrimination task	1	0.225225
Auditory pitch perception task	1	0.225225
Auditory primed lexical decision task	1	0.225225
Auditory relevant noise task	1	0.225225
Auditory relevant tone task	1	0.225225
Auditory roving oddball task	1	0.225225
Auditory sensorimotor integration task	1	0.225225
Auditory sentence processing task	1	0.225225
Auditory short-term memory task	1	0.225225
Auditory staggered spondaic word test	1	0.225225
Auditory target detection task	1	0.225225
Auditory tone sequence task	1	0.225225
Auditory two-talker number comparison task	1	0.225225
Auditory vowel categorization task	1	0.225225
Auditory word identification task	1	0.225225
Auditory working memory task	1	0.225225
Auditory-visual distraction-attention task	1	0.225225
Cognitive reappraisal task	1	0.225225
Contralateral delta activity task	1	0.225225
Emotional prosody recognition task	1	0.225225
Fine motor task	1	0.225225
Minimal two-word phrase paradigm	1	0.225225
Motor apparent motion stimulation task	1	0.225225
Motor bimanual tracking task	1	0.225225
Motor cognitive test	1	0.225225
Motor complex gait task	1	0.225225
Motor Control Test	1	0.225225
Motor cued repetitive task	1	0.225225
Motor drawing task	1	0.225225
Motor driving task	1	0.225225
Motor elbow flexions task	1	0.225225
Motor eye-hand coordination test	1	0.225225
Motor finger configuration task	1	0.225225
Motor goal-oriented reaching task	1	0.225225
Motor handwriting task	1	0.225225
Motor imagery task	1	0.225225
Motor interlimb reaction time task	1	0.225225
Motor sequence learning task	1	0.225225
Motor simulated steering task	1	0.225225
Motor task	1	0.225225
Motor unimanual task	1	0.225225
Picture naming	1	0.225225
Selective delayed-recognition task	1	0.225225
Semantic and non-semantic word encoding	1	0.225225
Semantic and world knowledge comprehension tasks	1	0.225225
Semantic categorization task	1	0.225225
Semantic go/no-go task	1	0.225225
Semantic memory task	1	0.225225
Sensorimotor four-choice reaction task	1	0.225225
Sensorimotor learning task	1	0.225225
Sensorimotor task	1	0.225225
Sensory Organization Test	1	0.225225
Sentence comprehension task	1	0.225225
Sentence-final word paradigm	1	0.225225
Spatial attention task	1	0.225225
Spatial working memory task	1	0.225225
Tactile memory recognition task	1	0.225225
Verbal Boston Naming Test	1	0.225225
Verbal divergent thinking (Alternate Uses task)	1	0.225225
Verbal enumeration task	1	0.225225
Verbal explicit memory task	1	0.225225
Verbal free recall task	1	0.225225
Verbal inhibition task	1	0.225225
Verbal recognition memory task	1	0.225225
Verbal sentence repetition tasks	1	0.225225
Verbal speaking-induced suppression task	1	0.225225
Verbal speech and nonspeech task	1	0.225225
Verbal task	1	0.225225
Virtual Morris water navigation task	1	0.225225
Virtual Reality Neuropsychological Mild Cognitive Impairment Test	1	0.225225
Virtual reality-based speech task	1	0.225225
Visual 0-back task	1	0.225225
Visual 2-back task	1	0.225225
Visual 2-stage Markov decision-task	1	0.225225
Visual animacy categorization task	1	0.225225
Visual attentional control paradigm	1	0.225225
Visual blocking reaction task	1	0.225225
Visual change-detection task	1	0.225225
Visual choice reaction time task	1	0.225225
Visual cognitive reappraisal task	1	0.225225
Visual color Flanker task	1	0.225225
Visual contingent negative variation task	1	0.225225
Visual continuous recognition task	1	0.225225
Visual decision-making task	1	0.225225
Visual delayed reaction time task	1	0.225225
Visual delayed recognition memory task	1	0.225225
Visual delayed recognition task	1	0.225225
Visual delayed response task	1	0.225225
Visual detection task	1	0.225225
Visual discrimination task	1	0.225225
Visual discriminative response task	1	0.225225
Visual emotion evaluation assessment task	1	0.225225
Visual emotion evaluation learning task	1	0.225225
Visual emotion regulation task	1	0.225225
Visual emotional dot-probe task	1	0.225225
Visual entrainment task	1	0.225225
Visual episodic memory task	1	0.225225
Visual Eriksen flanker task	1	0.225225
Visual explicit memory task	1	0.225225
Visual face encoding task	1	0.225225
Visual face stimulus task	1	0.225225
Visual face-name encoding task	1	0.225225
Visual face-name task	1	0.225225
Visual face/scene recognition task	1	0.225225
Visual facial expression recognition task	1	0.225225
Visual familiarity categorization task	1	0.225225
Visual flanker interference task	1	0.225225
Visual Flanker task	1	0.225225
Visual flash evoked potentials	1	0.225225
Visual gambling task	1	0.225225
Visual hand laterality judgement task	1	0.225225
Visual implicit memory task	1	0.225225
Visual incentivized flanker task	1	0.225225
Visual item-context association task	1	0.225225
Visual landmark task	1	0.225225
Visual lexical decision task	1	0.225225
Visual masking task	1	0.225225
Visual memory encoding and retrieval task	1	0.225225
Visual memory encoding task	1	0.225225
Visual memory encoding test	1	0.225225
Visual modified Posner task	1	0.225225
Visual modified Stroop interference task	1	0.225225
Visual monetary incentive delay task	1	0.225225
Visual monitoring task	1	0.225225
Visual multisource-interference task	1	0.225225
Visual object-location memory task	1	0.225225
Visual optic flow stimuli with looming motion task	1	0.225225
Visual paired-associate word list task	1	0.225225
Visual paired-associates task	1	0.225225
Visual passive stimulation task	1	0.225225
Visual passive vigilance task	1	0.225225
Visual picture categorization task	1	0.225225
Visual picture working memory task	1	0.225225
Visual picture-name confrontation task	1	0.225225
Visual probabilistic learning task	1	0.225225
Visual push/wait task	1	0.225225
Visual Raven’s matrices task	1	0.225225
Visual retrieval cue processing task	1	0.225225
Visual search task	1	0.225225
Visual semantic categorization task	1	0.225225
Visual semantic encoding paradigm	1	0.225225
Visual semantic judgement task	1	0.225225
Visual semantic sentence congruity task	1	0.225225
Visual short-term memory binding task	1	0.225225
Visual short-term memory change-detection task	1	0.225225
Visual simple reaction time task	1	0.225225
Visual simple response task	1	0.225225
Visual stop signals task	1	0.225225
Visual stop-signal inhibition control task	1	0.225225
Visual Stroop interference task	1	0.225225
Visual surprise recognition test	1	0.225225
Visual target detection task	1	0.225225
Visual value-directed list learning task	1	0.225225
Visual vigilance task	1	0.225225
Visual word encoding task	1	0.225225
Visual word memory recognition task	1	0.225225
Visual word order violation task	1	0.225225
Visual word recognition memory task	1	0.225225
Visual word working memory task	1	0.225225
Visual word-picture semantic priming task	1	0.225225
Visual word-repetition priming task	1	0.225225
Visuospatial discrimination task	1	0.225225
Visuospatial discrimination tasks	1	0.225225
Visuospatial incidental/intentional learning task	1	0.225225
Visuospatial memory task	1	0.225225
Visuospatial short delay memory task	1	0.225225
Visuospatial working memory task	1	0.225225
Walking/talking tasks	1	0.225225
Word repetition paradigm	1	0.225225
Word repetition task	1	0.225225
Workload assessment task	1	0.225225
