# Supplementary material for: The neurophysiology of healthy and pathological aging: a comprehensive systematic review
Source: Brain Struct Funct. 2025 Sep 24;230(8):146. doi: 10.1007/s00429-025-03012-5 (PMC12460461; doi:10.1007/s00429-025-03012-5)
Supplement: Supplementary file 4 — Supplementary file4 (XLSX 15 KB) [file 429_2025_3012_MOESM4_ESM.xlsx]

## Sheet: Features
Spectral	N	Event-related	N	Functional connectivity	N	Complexity	N	Other	N
Power spectral density	280	Event-related potentials/fields (ERP/Fs)	213	Graph theory metrics	55	Spectral entropy	20	Degree of EEG abnormality (visual assessment)	15
Individual alpha frequency peak	47	Event-related oscillations (EROs)	30	Coherence	51	Lempel-Ziv complexity	19	EEG microstate analysis	8
Wavelet transform (time-frequency analysis)	37	Event-related desynchronisation (ERD)	22	Phase lag index	31	Sample entropy	18	Global field power	7
Transition frequency	19	Event-related synchronisation (ERS)	13	Phase locking value	23	Multiscale entropy	16	Dipole density	6
Relative power current density	11	Event-related spectral perturbations (ERSPs)	13	Synchronization likelihood	18	Approximate entropy	15	Current source density	5
Dominant frequency	5	Intertrial phase clustering	2	Imaginary coherence	13	Permutation entropy	13	Grand Total EEG	4
Differential asymmetry	3	Event-related phase-locking factor	1	Weighted phase lag index	13	Higuchi’s fractal dimension	12	Global field synchronization	3
Rational asymmetry	3	Intertrial coherence	1	Cross-frequency coupling	12	Hjorth metrics (activity, mobility, complexity)	10	Implicit function as squashing time (IFAST)	3
Short-time Fourier transform (time-frequency analysis)	3	Intertrial phase coherence	1	Spectral coherence	10	Auto mutual information	9	Visual entrainment	2
Amplitude modulation	2	Movement-related beta desynchronization (MRBD)	1	Magnitude squared coherence	9	Shannon entropy	9	Dual-Branch Feature Fusion Network	1
Mean power	2	Speaking-induced suppression (SIS)	1	Mutual information	8	Detrended fluctuation analysis	6	Frontal alpha asymmetry	1
Power modulation spectogram	2	Temporal response function (TRF)	1	Corrected amplitude envelope correlation	7	Fuzzy entropy	5	Frontal beta asymmetry	1
Source relative power	2			Lagged linear connectivity	7	Hurst exponent	5	Iterative neighborhood component analysis	1
Alpha rhythm disruption	1			Pearson’s correlation coefficient	7	Katz’s fractal dimension	6	Mean value of alpha dipolarity	1
Amplitude modulation rate-of-change	1			Amplitude envelope correlation	6	Correlation dimension	4	Multiway array decomposition (MAD)	1
Background frequency	1			Directed transfer function	6	Tsallis entropy	4	Neural tracking of linguistic structures	1
Barlow metrics (amplitude, frequency, spectral purity)	1			Lagged linear coherence	6	Zero-crossing rate	4	Quantitative EEG DLB/PDD index	1
Beta power segmentation	1			Phase synchrony	6	Dispersion entropy	3	Quantitative EEG HC index	1
Better OSCillation detection method (BOSC)	1			Cross mutual information	5	Epoch-based entropy	3	Robust principal component analysis	1
Bilateral frontal intermittent rhythmic delta activity (FIRDA)	1			Phase-amplitude coupling	5	Lyapunov exponent	3	Spatial-time-frequency analysis (two-dimensional wavelet packet decomposition)	1
Bispectral median frequency	1			Global field synchronization	4	Kolmogorov complexity	2
Bispectral relative power	1			Granger causality	4	Omega complexity	2
Cordance	1			Hidden Markov models	3	Permutation Lempel-Ziv complexity	2
Cross-spectral power	1			Phase coupling	3	Recurrence rate of recurrence quantification analysis	2
EEG spectral images	1			Wavelet coherence	3	Rényi entropy	2
Field strength	1			Adjacency matrix	2	Weighted-permutation entropy	2
Frequency of field changes	1			Canonical correlation	2	Average Petrosian’s fractal dimension	1
Frequency prevalence	1			Conditional Granger causality	2	Box dimension	1
Global and regional relative power	1			Cross-correlation	2	C0-complexity	1
Holo-Hilbert spectral analysis	1			Partial directed coherence	2	Corrected conditional entropy	1
Mean frequency	1			Phase coherence	2	Cubic bispectral entropy	1
Median frequency	1			Phase transfer entropy	2	Differential Petrosian’s fractal dimension	1
Modulation frequency	1			Synchronous neural interactions	2	Disequilibrium	1
Morlet wavelet transform	1			Amplitude-amplitude connectivity	1	Distributed entropy	1
MUSIC-EWT	1			Asymmetry index	1	Energy landscape analysis	1
Pathological Oscillatory Slowing Index	1			Avalanche transition matrix	1	Entropy	1
Periodic/aperiodic parametrization of transient oscillations (PAPTO)	1			Bump modelling	1	Fluctuation dispersion entropy	1
Root mean square	1			Correlation coefficient	1	Fuzzy dispersion entropy	1
Signal energy	1			Correlation dimension	1	Inverted joint permutation entropy	1
Spectral covariance	1			Cross-approximate entropy	1	Irreversibility/nonequilibrium	1
Spectral edge frequency	1			Cross-correlation Time scale of Observability (CTO)	1	Lattice entropy	1
Spectral flux	1			Cross-power spectral density correlation coefficient	1	Linear entropy	1
Wavelet energy	1			Cross-sample entropy	1	Local entropy	1
				Debiased weighted phase lag index	1	Logarithmic entropy	1
				Dynamic causal modelling	1	Lopez Ruiz–Mancini–Calbet complexity	1
				Eigenvector alignment	1	Lossless compression ratio	1
				Feed-forward multilayer perceptron	1	Metastability	1
				Fractal connectivity	1	Microstate complexity	1
				Global correlation dimension	1	Minimize entropy principle approach (MEPA)	1
				Global phase synchrony	1	Modified permutation entropy	1
				Instantaneous amplitude correlation	1	Modified zone Petrosian’s fractal dimension	1
				Interhemispheric lagged synchronization	1	Multi-fractal analysis	1
				Intersite phase synchrony	1	Multifractal detrended fluctuation analysis	1
				Intra-frequency coupling	1	Multiscale fuzzy entropy	1
				Isolated lagged effective coherence	1	Multiscale spectral entropy	1
				Karhunen–Loeve analysis	1	Multivariate multiscale fuzzy entropy	1
				Lagged phase synchrony	1	Multivariate multiscale sample entropy	1
				Leakage-corrected magnitude squared coherence	1	Neural complexity	1
				Linear lagged connectivity	1	Nonlinear complexity	1
				Multi-metric functional connectivity	1	Norm entropy	1
				Multivariate autoregressive model	1	Phase entropy	1
				Multivariate intraregional synchronization	1	Phase space and strange attractors	1
				Multivariate phase synchrony	1	Power-law beta exponent	1
				Nonlinear coupling	1	Quadratic entropy	1
				Novel (dis)similarity measure	1	Refined composite multivariate multiscale fuzzy entropy	1
				Number of brain state switches	1	Relative wavelet entropy	1
				Number of eigenmodes	1	Rhythm entropy	1
				Orthogonal discrete wavelet transform	1	Spatial complexity	1
				Orthogonalized amplitude envelope correlation	1	Statistical complexity	1
				Partial coherence	1	Temporal complexity	1
				Pearson product momentum correlation coefficient	1	Transfer entropy	1
				Permutation disalignment index	1	Wavelet entropy	1
				Quasicriticality	1	Zero-set fractal dimension	1
				Recurrence rate of cross recurrence quantification analysis	1
				Relative phase locking value	1
				Renormalized partial directed coherence	1
				S-estimator	1
				Slow Hilbert envelope correlation	1
				Spectrum triangular index	1
				Static canonical correlation	1
				Stochastic event synchrony	1
				Sugihara causality	1
				Thalamo-cortical coupled neural mass model (TCC-NMM)	1
				Transient neuronal coactivations	1
				Wavelet phase coherence	1
				Weighted symbolic mutual information	1
